# Supplementary material for: Single-cell reconstruction of follicular remodeling in the human adult ovary
Source: Nat Commun. 2019 Jul 18;10:3164. doi: 10.1038/s41467-019-11036-9 (PMC6639403; doi:10.1038/s41467-019-11036-9)
Supplement: Supplementary file 3 — Supplementary Data 1 [file 41467_2019_11036_MOESM3_ESM.xls]

## Sheet: sampleStatsCellRanger2.1.1
Sample ID	Batch No	Patient	Sample Type	Mean Reads per Cell	Median Genes per Cell	Median UMI Counts per Cell	No Cells Cell ranger	No Cells after QC	No Cells after dissociation-effect
sampleC1_B1_i12E	1	P7	Follicle 2-5mm	610546	2161	5874	241	140	140
sample8b_B2_i10B	1	P7	Follicle 2-5mm	226740	1023	1976	760	563	562
sample8a_B2_i10A	1	P7	Follicle 2-5mm	308987	1674	4354	529	376	376
sample7_B2_i10C	1	P7	Follicle 1-2mm	211627	1818	4691	722	594	472
sample6a_B1_i12H	1	P7	stroma	63997	723	1523	2549	2542	414
sample5_B2_i10E	1	P7	stroma	273406	653	1233	492	479	236
sample4_B1_i12F	1	P7	stroma	355496	472	664	555	473	443
sample3_B1_i12G	1	P7	stroma	1794496	1322	2379	108	102	92
sample2_B1_i12B	1	P7	stroma	231701	1067	2338	739	701	177
sample145_B1_i12D	1	P7	Follicle 2-5mm	122876	766	1701	1186	1139	322
sample13_B1_i12C	1	P0	stroma	402987	1171	2397	435	428	34
sample12_B2_i10G	1	P0	stroma	224470	1147	2476	845	754	364
sample11_B2_i10F	1	P9	stroma	161922	721	1595	1226	1207	73
sample10_B2_i10D	1	P7	Follicle 1-2mm	369684	2306	7019	512	325	277
sample1_B1_i12A	1	P7	stroma	199450	693	1596	881	820	97
sample_3-6	2	P0	stroma	263253	339	532	166	107	22
sample_3-5	2	P0	stroma	98583	569	1079	563	553	283
sample_3-18	2	P2	stroma	6479	383	772	5963	5563	2958
sample_3-17	2	P3	stroma	9029	467	905	4541	4410	1359
sample_3-16	2	P3	Follicle 2-5mm	8347	544	1059	5135	4982	2611
sample_3-15	2	P3	Follicle 1-2mm	59752	533	998	820	803	452
sample_3-14	2	P3	Follicle 1-2mm	38614	1016	2264	1287	1242	1042
sample_3-13	2	P3	Follicle 1-2mm	85511	930	1969	515	500	342
sample_1-8	2	P9	stroma	17479	1065	2235	2703	2624	544
sample_1-7	2	P9	stroma	11645	888	1987	4357	4340	470
sample_1-6	2	P9	stroma	18477	1083	2800	2091	2071	663
sample_1-5	2	P7	Follicle 2-5mm	16823	1273	2930	2566	2328	1580
sample_1-4	2	P9	stroma	13691	972	2455	2954	2904	1151
sample_1-3	2	P7	stroma	13558	919	2158	3604	3573	1508
sample_1-2	2	P7	stroma	30901	974	2463	1713	1681	840
sample_1-1	2	P9	stroma	8777	758	1869	5448	5420	772
Sum							56206	53744	20676
