# Supplementary material for: Single-cell reconstruction of follicular remodeling in the human adult ovary
Source: Nat Commun. 2019 Jul 18;10:3164. doi: 10.1038/s41467-019-11036-9 (PMC6639403; doi:10.1038/s41467-019-11036-9)
Supplement: Supplementary file 4 — Supplementary Data 2 [file 41467_2019_11036_MOESM4_ESM.xls]

## Sheet: topMarkerGenes
p_val	avg_logFC	pct.1	pct.2	p_val_adj	clusterID	gene
0	1.84545	0.611	0.244	0	0	STAR
0	1.74335	0.589	0.255	0	0	DNAJB9
0	1.52906	0.678	0.542	0	0	HSPA5
0	1.37861	0.589	0.379	0	0	SELK
0	1.29131	0.592	0.334	0	0	XBP1
0	1.10971	0.683	0.394	0	0	ARID5B
0	0.801649	0.765	0.69	0	0	RPL36AL
0	0.773491	0.779	0.676	0	0	ST13
0	0.67588	0.99	0.957	0	0	RPS8
0	0.660165	0.997	0.979	0	0	RPL7
0	0.613614	0.998	0.983	0	0	RPL34
0	0.582095	0.996	0.983	0	0	RPL21
0	0.571163	0.954	0.925	0	0	EIF1
0	0.56778	0.891	0.84	0	0	NPM1
0	0.550232	0.997	0.986	0	0	RPL3
0	0.545616	0.975	0.951	0	0	RPL23A
0	0.520217	0.98	0.953	0	0	RPL35A
0	0.516861	0.99	0.974	0	0	RPL15
0	0.510647	0.997	0.987	0	0	RPL10
5.38792e-289	1.20083	0.495	0.255	1.0778e-284	0	MEG3
3.75127e-282	0.991661	0.676	0.574	7.50404e-278	0	PTGES3
1.05294e-280	0.772987	0.745	0.664	2.1063e-276	0	EIF4A2
4.74872e-243	0.670785	0.782	0.621	9.49933e-239	0	HSPD1
5.53519e-216	1.03243	0.534	0.38	1.10726e-211	0	SNHG8
5.43848e-208	1.1456	0.624	0.531	1.08791e-203	0	HERPUD1
9.55958e-166	1.0717	0.445	0.276	1.9123e-161	0	IQCG
4.94252e-165	0.521145	0.754	0.715	9.88702e-161	0	RPL17
2.46679e-147	0.933168	0.4	0.241	4.93457e-143	0	ERRFI1
3.72078e-141	0.537087	0.721	0.722	7.44304e-137	0	CIRBP
3.78757e-141	1.13246	0.316	0.168	7.57665e-137	0	INSIG1
0	1.41605	0.613	0.111	0	1	TCF21
0	1.30076	0.676	0.144	0	1	TNFRSF12A
0	1.14091	0.967	0.385	0	1	DCN
0	1.13412	0.545	0.062	0	1	GPRC5A
0	1.11172	0.713	0.236	0	1	IQCG
0	1.10835	0.922	0.363	0	1	ARID5B
0	1.09607	0.703	0.295	0	1	SLC3A2
0	1.03469	0.721	0.192	0	1	ERRFI1
0	1.01276	0.645	0.179	0	1	C1R
0	0.978539	0.325	0.073	0	1	CFD
0	0.977939	0.586	0.158	0	1	C7
0	0.93716	0.662	0.199	0	1	C1S
0	0.923964	0.494	0.113	0	1	FGF7
0	0.913	0.785	0.37	0	1	RTN4
0	0.888788	0.716	0.279	0	1	LUM
0	0.870115	0.579	0.162	0	1	UAP1
0	0.864162	0.342	0.032	0	1	GLIS3
0	0.862462	0.267	0.032	0	1	DIRAS3
0	0.862	0.852	0.412	0	1	LMNA
0	0.815737	0.887	0.495	0	1	DNAJA1
0	0.801753	0.642	0.281	0	1	MYC
0	0.79815	0.677	0.294	0	1	EIF4A3
0	0.795809	0.35	0.089	0	1	GLRX
0	0.791353	0.51	0.127	0	1	CFH
0	0.78294	0.377	0.09	0	1	SPSB1
0	0.782899	0.626	0.198	0	1	STK17A
0	0.776465	0.993	0.858	0	1	VIM
0	0.768504	0.554	0.162	0	1	SERPINF1
0	0.757051	0.927	0.617	0	1	CD63
0	0.753676	0.887	0.512	0	1	MORF4L2
9.25134e-297	0.837962	0.822	0.432	1.85064e-292	2	DCN
2.73665e-247	0.912757	0.801	0.562	5.4744e-243	2	JUN
4.19931e-197	0.871531	0.737	0.512	8.4003e-193	2	FOS
8.73214e-193	1.07644	0.617	0.403	1.74678e-188	2	TCEAL4
7.78323e-162	0.792356	0.714	0.537	1.55696e-157	2	LGALS1
4.2996e-154	0.767744	0.68	0.489	8.60092e-150	2	CALD1
1.87284e-146	0.895148	0.57	0.318	3.74643e-142	2	LUM
3.78533e-133	1.0438	0.472	0.25	7.57218e-129	2	IGFBP5
1.49666e-120	0.664319	0.659	0.49	2.99391e-116	2	SEPP1
2.69013e-120	0.969448	0.346	0.159	5.38133e-116	2	OGN
6.59042e-120	0.538531	0.796	0.726	1.31835e-115	2	ITM2B
3.58978e-119	0.721232	0.601	0.392	7.181e-115	2	APOE
1.92722e-93	0.725988	0.411	0.228	3.85521e-89	2	COL1A2
9.88848e-86	0.734687	0.418	0.249	1.97809e-81	2	C1S
5.13177e-85	0.634776	0.642	0.516	1.02656e-80	2	JUNB
1.29568e-77	0.790821	0.453	0.318	2.59188e-73	2	RARRES2
1.18387e-72	0.572025	0.367	0.206	2.36821e-68	2	COL1A1
1.60112e-68	0.928862	0.471	0.341	3.20289e-64	2	HSPA1B
9.52581e-65	0.519191	0.673	0.629	1.90554e-60	2	BST2
2.13346e-64	0.796253	0.451	0.328	4.26778e-60	2	EGR1
2.20932e-56	0.538543	0.575	0.47	4.41951e-52	2	S100A6
6.05913e-53	0.682147	0.252	0.137	1.21207e-48	2	MFAP4
1.81467e-44	0.684047	0.293	0.186	3.63006e-40	2	PDK4
3.41863e-44	0.616831	0.319	0.207	6.83863e-40	2	SERPINF1
1.38355e-34	0.514718	0.335	0.236	2.76766e-30	2	C1R
1.39176e-34	0.577098	0.489	0.456	2.78409e-30	2	COX6C
1.86956e-33	0.597158	0.331	0.239	3.73986e-29	2	SERPING1
9.62512e-33	0.504281	0.414	0.326	1.92541e-28	2	ZFP36
1.07422e-31	0.587671	0.319	0.232	2.14887e-27	2	COL6A1
7.27702e-31	0.727296	0.293	0.216	1.4557e-26	2	TIMP2
0	1.66624	0.609	0.124	0	3	IGFBP2
0	1.64142	0.554	0.099	0	3	HTRA1
0	1.63568	0.616	0.095	0	3	VCAN
0	1.52811	0.902	0.316	0	3	SERPINE2
0	1.49088	0.819	0.181	0	3	GSTA1
0	1.48264	0.986	0.47	0	3	RBP1
0	1.44105	0.574	0.118	0	3	BAMBI
0	1.43915	0.671	0.178	0	3	GPX3
0	1.39395	0.495	0.117	0	3	SPRR2F
0	1.39117	0.614	0.135	0	3	AMH
0	1.36061	0.629	0.16	0	3	TSPAN6
0	1.35257	0.514	0.098	0	3	TM7SF2
0	1.32582	0.501	0.078	0	3	NDP
0	1.31599	0.516	0.09	0	3	GRIK1
0	1.27162	0.479	0.089	0	3	NUP214
0	1.26925	0.554	0.109	0	3	PRKAR2B
0	1.24252	0.866	0.372	0	3	MAGED2
0	1.23556	0.426	0.063	0	3	FST
0	1.18525	0.933	0.523	0	3	MDK
0	1.1842	0.386	0.051	0	3	HS6ST1
0	1.17334	0.999	0.839	0	3	TMSB10
0	1.15492	0.422	0.081	0	3	CDH2
0	1.10497	0.471	0.093	0	3	DSP
0	1.09787	0.565	0.161	0	3	SPINT2
0	1.08298	0.452	0.112	0	3	HSD17B1
0	1.08144	0.495	0.113	0	3	BEX1
0	1.03859	0.99	0.826	0	3	MT-CO2
0	1.02726	0.856	0.446	0	3	SOX4
0	1.02505	0.999	0.894	0	3	MT-ND4
0	0.995679	0.32	0.04	0	3	PRR15
0	3.38854	0.908	0.028	0	4	CCL5
0	3.35589	0.429	0.014	0	4	GNLY
0	3.16166	0.746	0.009	0	4	NKG7
0	2.79313	0.503	0.011	0	4	GZMB
0	2.68236	0.711	0.037	0	4	TUBA4A
0	2.48179	0.721	0.017	0	4	CST7
0	2.46138	0.934	0.141	0	4	SRGN
0	2.44322	0.806	0.113	0	4	IL32
0	2.29222	0.689	0.07	0	4	CXCR4
0	2.2431	0.563	0.005	0	4	KLRD1
0	2.2395	0.794	0.085	0	4	ARHGDIB
0	2.2207	0.609	0.016	0	4	CD7
0	2.21546	0.53	0.007	0	4	GZMA
0	2.19001	0.595	0.048	0	4	DUSP2
0	2.17433	0.968	0.453	0	4	HLA-C
0	2.15324	0.961	0.509	0	4	HLA-A
0	2.15131	0.503	0.004	0	4	PRF1
0	2.08976	0.542	0.007	0	4	CTSW
0	2.03916	0.979	0.495	0	4	HLA-B
0	2.02814	0.437	0.003	0	4	GZMH
0	1.96346	0.617	0.039	0	4	PTPRC
0	1.93661	0.492	0.02	0	4	CD3D
0	1.9157	0.69	0.196	0	4	CREM
0	1.89424	0.493	0.018	0	4	TRBC1
0	1.86742	0.54	0.035	0	4	CORO1A
0	1.80791	0.505	0.048	0	4	CRIP1
0	1.79928	0.421	0.035	0	4	BIRC3
0	1.78991	0.549	0.035	0	4	CD53
0	1.72409	0.618	0.073	0	4	S100A4
0	1.71796	0.741	0.172	0	4	CYBA
0	1.71698	0.478	0.028	0	4	HCST
0	1.76645	0.892	0.113	0	5	COL3A1
0	1.63231	0.569	0.073	0	5	APOD
0	1.56425	0.565	0.057	0	5	MEST
0	1.50332	0.893	0.208	0	5	COL1A2
0	1.5025	0.799	0.188	0	5	COL1A1
0	1.4493	0.966	0.381	0	5	APOE
0	1.28471	0.532	0.015	0	5	WFDC1
0	1.24055	0.69	0.091	0	5	COLEC11
0	1.13921	0.826	0.207	0	5	COL6A1
0	1.13408	0.885	0.279	0	5	SPARC
0	1.12955	0.503	0.057	0	5	APOC1
0	1.07402	0.562	0.083	0	5	BGN
0	1.06717	0.588	0.081	0	5	ENC1
0	0.989277	0.589	0.101	0	5	MATN2
0	0.977215	0.501	0.045	0	5	PCOLCE
0	0.911463	0.472	0.022	0	5	COL15A1
0	0.854628	0.51	0.089	0	5	COL6A3
0	0.799284	0.367	0.034	0	5	C8orf4
0	0.796664	0.418	0.048	0	5	NCALD
0	0.7826	0.432	0.049	0	5	LANCL2
0	0.770597	0.546	0.099	0	5	CLEC11A
0	0.76438	0.394	0.035	0	5	IRF8
0	0.74612	0.463	0.06	0	5	FRZB
0	0.739232	0.634	0.157	0	5	FSTL1
0	0.694642	0.302	0.01	0	5	PTCH1
0	0.680914	0.538	0.118	0	5	NSG1
0	0.67482	0.329	0.025	0	5	COL5A1
0	0.663788	0.391	0.061	0	5	VCAM1
0	0.65632	0.398	0.056	0	5	SNAI2
0	0.655586	0.317	0.031	0	5	HTRA3
0	1.74733	0.749	0.191	0	6	COL1A1
0	1.60673	0.829	0.213	0	6	COL1A2
0	1.42689	0.986	0.562	0	6	JUN
0	1.41414	0.976	0.508	0	6	FOS
0	1.38979	0.7	0.192	0	6	C7
0	1.28095	0.556	0.09	0	6	CXCL12
0	1.26499	0.753	0.188	0	6	SERPINF1
0	1.22063	0.83	0.234	0	6	C1S
0	1.19747	0.728	0.146	0	6	OGN
0	1.19259	0.986	0.439	0	6	DCN
0	1.19034	0.817	0.313	0	6	EGR1
0	1.18269	0.754	0.217	0	6	C1R
0	1.09341	0.593	0.123	0	6	MMP2
0	1.08583	0.497	0.094	0	6	OSR2
0	0.960645	0.388	0.056	0	6	IGF1
0	0.958412	0.426	0.072	0	6	OLFML3
0	0.926755	0.523	0.114	0	6	PMP22
0	0.733508	0.307	0.039	0	6	PDGFRL
0	0.714333	0.29	0.033	0	6	PRELP
2.56503e-290	1.35895	0.804	0.315	5.13108e-286	6	LUM
2.89919e-286	0.869731	0.531	0.126	5.79953e-282	6	MFAP4
5.19721e-285	1.22951	0.536	0.133	1.03965e-280	6	COL3A1
6.44634e-275	1.10531	0.918	0.506	1.28952e-270	6	JUNB
7.44011e-275	1.06665	0.787	0.309	1.48832e-270	6	ZFP36
2.07788e-270	0.83267	0.475	0.109	4.15659e-266	6	AEBP1
1.61093e-268	1.00271	0.668	0.217	3.22251e-264	6	COL6A2
2.88134e-268	0.926084	0.869	0.398	5.76382e-264	6	TCEAL4
8.19189e-265	0.744024	0.339	0.057	1.63871e-260	6	MMP23B
3.36244e-260	1.0381	0.665	0.227	6.72622e-256	6	NBL1
6.38754e-260	0.868153	0.934	0.483	1.27776e-255	6	CALD1
0	2.42997	0.96	0.264	0	7	SPARCL1
0	2.39274	0.643	0.19	0	7	CLU
0	2.14526	0.423	0.025	0	7	ACKR1
0	2.10182	0.64	0.123	0	7	SOCS3
0	2.07753	0.626	0.026	0	7	EGFL7
0	2.00871	0.526	0.033	0	7	VWF
0	1.9131	0.54	0.026	0	7	AQP1
0	1.80579	0.543	0.03	0	7	CLEC14A
0	1.80229	0.437	0.016	0	7	CCL14
0	1.73026	0.556	0.069	0	7	A2M
0	1.71443	0.783	0.166	0	7	GNG11
0	1.71297	0.491	0.048	0	7	CLDN5
0	1.68143	0.366	0.018	0	7	ENPP2
0	1.60987	0.537	0.078	0	7	LPAR6
0	1.60589	0.499	0.043	0	7	LDB2
0	1.57628	0.628	0.152	0	7	TXNIP
0	1.57177	0.474	0.026	0	7	EMCN
0	1.56553	0.475	0.044	0	7	RAMP2
0	1.54463	0.864	0.253	0	7	CD74
0	1.48044	0.543	0.114	0	7	IFI44L
0	1.47147	0.406	0.069	0	7	ID1
0	1.45422	0.858	0.442	0	7	HLA-E
0	1.44258	0.505	0.078	0	7	TNFSF10
0	1.3809	0.43	0.044	0	7	SDPR
0	1.36433	0.523	0.068	0	7	GIMAP7
0	1.35243	0.396	0.023	0	7	ADGRL4
0	1.35107	0.405	0.034	0	7	ESAM
0	1.35105	0.613	0.169	0	7	ITM2A
0	1.34534	0.417	0.024	0	7	ECSCR.1
0	1.33915	0.472	0.062	0	7	BCAM
0	2.00099	0.943	0.133	0	8	AMH
0	1.90983	0.953	0.131	0	8	TNNI3
0	1.80771	0.782	0.043	0	8	INHBB
0	1.68577	0.967	0.305	0	8	ATPIF1
0	1.62471	0.991	0.33	0	8	SERPINE2
0	1.43958	0.805	0.179	0	8	PPP1R14A
0	1.38146	1	0.485	0	8	RBP1
0	1.31102	0.756	0.107	0	8	HSD17B1
0	1.29745	0.977	0.444	0	8	IFI27
0	1.28948	0.797	0.111	0	8	PRKAR2B
0	1.2865	0.804	0.162	0	8	SPINT2
0	1.27875	0.713	0.124	0	8	APOA1
0	1.26497	0.762	0.104	0	8	VCAN
0	1.2319	0.655	0.083	0	8	HSPG2
0	1.20591	0.973	0.429	0	8	LY6E
0	1.19179	0.945	0.45	0	8	CD99
0	1.18617	0.479	0.012	0	8	IHH
0	1.1818	0.822	0.282	0	8	PSMA3
0	1.17857	0.786	0.11	0	8	BEX1
0	1.17751	0.86	0.189	0	8	GATM
0	1.1601	0.679	0.098	0	8	C4orf48
0	1.15428	0.945	0.195	0	8	GSTA1
0	1.15002	0.701	0.095	0	8	FDXR
0	1.14046	0.557	0.041	0	8	LPL
0	1.10461	0.952	0.383	0	8	MAGED2
0	1.09079	0.626	0.064	0	8	FST
0	1.08508	0.964	0.515	0	8	STMN1
0	1.08345	0.527	0.057	0	8	INHA
0	1.07867	0.977	0.462	0	8	NGFRAP1
0	1.06845	0.827	0.215	0	8	PRSS23
0	3.27046	0.986	0.229	0	9	TM4SF1
0	2.59854	0.748	0.279	0	9	CTGF
0	2.38833	0.768	0.042	0	9	ANGPT2
0	2.29172	0.708	0.065	0	9	NNMT
0	2.20755	0.678	0.022	0	9	TM4SF18
0	2.0137	0.88	0.265	0	9	SOD2
0	1.99944	0.617	0.044	0	9	CLDN5
0	1.77693	0.616	0.075	0	9	TNFSF10
0	1.76493	0.656	0.065	0	9	CALCRL
0	1.73757	0.608	0.039	0	9	C4orf32
0	1.70295	0.409	0.028	0	9	ACKR1
0	1.69469	0.645	0.065	0	9	GIMAP7
0	1.68868	0.894	0.337	0	9	CD59
0	1.66307	0.555	0.123	0	9	ARL4A
0	1.58184	0.724	0.142	0	9	EMP1
0	1.53651	0.763	0.17	0	9	GNG11
0	1.52996	0.736	0.168	0	9	TCF4
0	1.50748	0.459	0.024	0	9	ZNF385D
0	1.48271	0.547	0.088	0	9	PDLIM1
0	1.47912	0.504	0.024	0	9	MYCT1
0	1.47835	0.588	0.087	0	9	ETS2
0	1.47777	0.523	0.027	0	9	PCAT19
0	1.42294	0.866	0.311	0	9	CLEC2B
0	1.40684	0.895	0.45	0	9	SDCBP
0	1.33797	0.254	0.009	0	9	SELE
0	1.30534	0.416	0.053	0	9	ARHGAP29
0	1.30234	0.462	0.063	0	9	SOCS2
0	1.29161	0.434	0.038	0	9	CLIC2
0	1.25884	0.339	0.021	0	9	CTHRC1
0	1.25301	0.926	0.269	0	9	SPARCL1
0	1.78093	0.797	0.205	0	10	GSTA1
0	1.69089	0.963	0.489	0	10	RBP1
0	1.64261	0.661	0.149	0	10	TNNI3
0	1.54523	0.846	0.391	0	10	MAGED2
0	1.51892	0.884	0.521	0	10	STMN1
4.21669e-276	1.42764	0.511	0.126	8.43507e-272	10	BEX1
2.70774e-252	1.20187	0.833	0.471	5.41657e-248	10	NGFRAP1
1.05145e-243	1.39049	0.612	0.204	2.10333e-239	10	GATM
7.00938e-225	1.11864	0.899	0.85	1.40216e-220	10	TMSB10
3.75453e-222	0.708135	0.996	0.957	7.51055e-218	10	TMSB4X
2.42147e-203	0.814686	0.967	0.82	4.84391e-199	10	ACTB
1.90164e-197	1.42266	0.67	0.322	3.80404e-193	10	ATPIF1
4.43214e-190	0.810422	0.895	0.94	8.86604e-186	10	RPS25
8.55605e-186	1.24252	0.7	0.392	1.71155e-181	10	PRDX2
6.15201e-177	0.96649	0.754	0.344	1.23065e-172	10	SERPINE2
2.76529e-163	1.18609	0.755	0.529	5.53168e-159	10	TUBB
7.69511e-156	0.99485	0.753	0.504	1.53933e-151	10	GSTP1
2.61941e-154	1.29219	0.38	0.112	5.23987e-150	10	FDXR
1.89085e-153	1.04924	0.784	0.455	3.78246e-149	10	IFI27
1.62954e-145	1.05691	0.738	0.442	3.25973e-141	10	LY6E
2.08509e-143	1.10742	0.567	0.254	4.17102e-139	10	PLA2G16
1.11372e-138	1.0288	0.4	0.126	2.22788e-134	10	HSD17B1
3.46954e-134	1.19641	0.482	0.199	6.94048e-130	10	TRAPPC4
1.78195e-131	1.16151	0.483	0.208	3.56462e-127	10	ANXA6
2.13079e-128	1.12434	0.38	0.129	4.26243e-124	10	MRPL16
1.94954e-123	1.37303	0.744	0.593	3.89987e-119	10	TUBA1B
2.17314e-122	0.739423	0.892	0.799	4.34714e-118	10	CALM2
1.7983e-119	1.05582	0.354	0.113	3.59732e-115	10	GRIK1
7.2954e-119	1.12426	0.384	0.137	1.45937e-114	10	TCEA3
1.06524e-118	0.737452	0.456	0.16	2.13091e-114	10	AMH
0	1.72768	0.739	0.102	0	11	DSP
0	1.64488	0.607	0.041	0	11	LRAT
0	1.51952	0.754	0.182	0	11	ACSM3
0	1.51716	0.588	0.076	0	11	KRT8
0	1.46955	0.543	0.092	0	11	KRT18
0	1.43603	0.687	0.161	0	11	PPP1R12B
0	1.34572	0.814	0.224	0	11	GJA1
0	1.33623	0.876	0.209	0	11	GSTA1
0	1.31518	0.756	0.153	0	11	AMH
0	1.29739	0.578	0.08	0	11	SOWAHC
0	1.18605	0.64	0.126	0	11	LCMT1
0	1.0621	0.411	0.041	0	11	RP11-757G1.6
0	1.05757	0.438	0.056	0	11	PTGER2
0	1.04663	0.454	0.035	0	11	IGF2BP2
0	0.973131	0.357	0.04	0	11	LIPH
0	0.802772	0.367	0.037	0	11	RP3-512B11.3
2.80613e-303	0.782973	0.378	0.046	5.61338e-299	11	LGR4
7.70435e-302	1.06833	0.546	0.101	1.54118e-297	11	P3H2
1.39856e-300	0.941361	0.507	0.086	2.79768e-296	11	MYO10
4.8711e-299	1.0089	0.491	0.079	9.74415e-295	11	PMAIP1
1.51128e-289	0.983745	0.507	0.088	3.02316e-285	11	IRS1
1.16364e-285	1.01936	0.607	0.122	2.32774e-281	11	HSD17B1
2.98517e-285	1.73643	0.703	0.185	5.97154e-281	11	HSPA6
6.46137e-271	0.902373	0.402	0.059	1.29253e-266	11	RANGAP1
2.76109e-268	1.38895	0.872	0.334	5.52328e-264	11	CITED2
3.97039e-265	1.09744	0.486	0.09	7.94237e-261	11	TCAF1
2.61074e-263	0.924547	0.509	0.095	5.22252e-259	11	PDLIM5
4.70972e-262	0.589229	0.264	0.025	9.42133e-258	11	SLC46A3
1.55908e-257	0.770036	0.386	0.056	3.11878e-253	11	EXT1
3.81025e-252	1.16614	0.971	0.499	7.62203e-248	11	HSPA1A
0	2.43028	0.626	0.018	0	12	IL7R
0	2.42426	0.56	0.021	0	12	KLRB1
0	2.23089	0.773	0.083	0	12	CXCR4
0	2.03867	0.564	0.024	0	12	TRAC
0	1.99062	0.535	0.036	0	12	TRBC2
0	1.99023	0.848	0.163	0	12	SRGN
0	1.98016	0.641	0.053	0	12	PTPRC
0	1.94973	0.437	0.014	0	12	LTB
0	1.93888	0.465	0.031	0	12	TRBC1
0	1.90385	0.449	0.016	0	12	TRAT1
0	1.90097	0.586	0.077	0	12	CLEC2D
0	1.82002	0.511	0.031	0	12	CD3D
0	1.81759	0.476	0.026	0	12	CD2
0	1.79507	0.574	0.044	0	12	GPR183
0	1.69074	0.644	0.107	0	12	ARHGDIB
0	1.68483	0.457	0.034	0	12	SAMSN1
0	1.56238	0.396	0.019	0	12	SPOCK2
0	1.55696	0.432	0.035	0	12	CYTIP
0	1.49301	0.457	0.04	0	12	IL2RG
0	1.46204	0.369	0.029	0	12	EVI2B
0	1.24278	0.3	0.018	0	12	EVI2A
0	1.13291	0.29	0.015	0	12	CD6
4.98423e-299	1.53814	0.388	0.046	9.97046e-295	12	BIRC3
1.31827e-270	1.52985	0.274	0.024	2.63706e-266	12	CD69
1.59026e-269	1.29289	0.45	0.064	3.18115e-265	12	CCL5
6.66416e-265	1.36717	0.346	0.039	1.3331e-260	12	CD7
2.61601e-253	1.22978	0.39	0.053	5.23306e-249	12	CD53
1.05492e-247	1.3537	0.37	0.049	2.11025e-243	12	CD52
3.23257e-246	1.47277	0.39	0.056	6.46643e-242	12	RGCC
3.64807e-246	1.42962	0.488	0.09	7.29761e-242	12	CD44
0	3.93386	0.981	0.145	0	13	HLA-DRA
0	3.5055	0.907	0.023	0	13	LYZ
0	3.49843	0.585	0.022	0	13	CXCL8
0	3.45561	0.922	0.093	0	13	HLA-DPB1
0	3.40746	0.887	0.089	0	13	HLA-DPA1
0	3.28885	0.936	0.139	0	13	HLA-DRB1
0	3.22976	0.698	0.011	0	13	C15orf48
0	3.08564	0.981	0.263	0	13	CD74
0	2.78681	0.801	0.056	0	13	HLA-DQB1
0	2.75741	0.727	0.022	0	13	HLA-DQA1
0	2.73612	0.917	0.024	0	13	TYROBP
0	2.58881	0.938	0.382	0	13	CST3
0	2.56065	0.847	0.022	0	13	FCER1G
0	2.49993	0.789	0.008	0	13	AIF1
0	2.44127	0.482	0.014	0	13	CCR7
0	2.3615	0.685	0.051	0	13	HLA-DRB5
0	2.34974	0.759	0.039	0	13	GPR183
0	2.26885	0.796	0.008	0	13	LST1
0	2.24803	0.786	0.082	0	13	S100A4
0	2.11681	0.759	0.049	0	13	HLA-DMA
0	2.00716	0.761	0.034	0	13	CTSS
0	1.99951	0.914	0.213	0	13	EMP3
0	1.99818	0.966	0.161	0	13	SRGN
0	1.93276	0.924	0.247	0	13	SH3BGRL3
0	1.90251	0.769	0.032	0	13	TYMP
0	1.86881	0.363	0.002	0	13	SDS
0	1.84207	0.482	0.007	0	13	FCN1
0	1.82325	0.656	0.017	0	13	CD68
0	1.81577	0.906	0.182	0	13	CYBA
0	1.80001	0.565	0.009	0	13	MS4A6A
0	3.29533	0.771	0.023	0	14	RGS5
0	3.18824	0.937	0.132	0	14	ACTA2
0	3.16802	0.958	0.175	0	14	TAGLN
0	3.07854	0.986	0.173	0	14	ADIRF
0	2.67856	0.97	0.316	0	14	MYL9
0	2.56126	0.644	0.009	0	14	PLN
0	2.45248	0.597	0.009	0	14	NDUFA4L2
0	2.24965	0.492	0.002	0	14	RERGL
0	2.21135	0.837	0.095	0	14	TIMP3
0	2.17127	0.701	0.044	0	14	SOD3
0	1.92962	0.851	0.289	0	14	TPM2
0	1.89765	0.695	0.066	0	14	CD9
0	1.89223	0.627	0.057	0	14	CRIP1
0	1.84814	0.585	0.05	0	14	MYH11
0	1.81032	0.658	0.052	0	14	TINAGL1
0	1.80664	0.72	0.134	0	14	MFGE8
0	1.79956	0.504	0.01	0	14	PLAC9
0	1.78697	0.63	0.087	0	14	LBH
0	1.73525	0.611	0.066	0	14	FRZB
0	1.64363	0.571	0.069	0	14	BCAM
0	1.52833	0.377	0.031	0	14	RGS16
0	1.52723	0.539	0.067	0	14	PRKCDBP
0	1.49366	0.415	0.013	0	14	MAP3K7CL
0	1.41452	0.385	0.027	0	14	PTN
0	1.38972	0.513	0.054	0	14	CRIP2
0	1.35077	0.389	0.02	0	14	PTP4A3
0	1.34431	0.345	0.008	0	14	TPPP3
0	1.29046	0.357	0.022	0	14	PHLDA2
0	1.2755	0.261	0.007	0	14	HIGD1B
0	1.26281	0.375	0.023	0	14	PGF
0	2.20031	0.888	0.088	0	15	KRT18
0	1.7091	0.917	0.197	0	15	CKS2
0	1.57048	0.937	0.204	0	15	GATM
0	1.51779	0.802	0.076	0	15	KRT8
0	1.50135	0.884	0.221	0	15	CHORDC1
0	1.47129	0.91	0.169	0	15	ZFAND2A
0	1.44352	0.723	0.034	0	15	LIPH
0	1.44068	0.487	0.018	0	15	EGR4
0	1.30408	0.729	0.076	0	15	SNAPC1
0	1.28273	0.955	0.228	0	15	DNAJB4
0	1.2518	0.804	0.148	0	15	UBXN8
0	1.23024	0.756	0.08	0	15	ARL5B
0	1.22405	0.64	0.076	0	15	GMNN
0	1.22194	0.64	0.057	0	15	HEY2
0	1.20818	0.711	0.064	0	15	INHA
0	1.14989	0.925	0.152	0	15	TNNI3
0	1.01224	0.511	0.029	0	15	RP11-277P12.20
0	1.00487	0.652	0.079	0	15	PMAIP1
0	0.978028	0.723	0.108	0	15	MGARP
0	0.971687	0.878	0.155	0	15	AMH
0	0.971489	0.707	0.104	0	15	SRPX
0	0.855555	0.556	0.065	0	15	AMOTL2
0	0.851288	0.711	0.108	0	15	DSP
0	0.833269	0.458	0.042	0	15	PRDM1
0	0.788009	0.491	0.038	0	15	EGR3
0	0.783311	0.473	0.043	0	15	MIR202HG
0	0.763857	0.479	0.047	0	15	WT1
0	0.757275	0.583	0.075	0	15	REEP6
0	0.748081	0.528	0.059	0	15	CRNDE
0	0.717577	0.448	0.044	0	15	LSR
0	4.39048	0.912	0.011	0	16	CCL21
0	3.73241	0.831	0.006	0	16	FABP4
0	3.38634	0.796	0.012	0	16	TFF3
0	3.37157	0.981	0.126	0	16	TFPI
0	2.51764	0.823	0.06	0	16	CLDN5
0	2.5168	0.708	0.014	0	16	MMRN1
0	2.25606	0.827	0.106	0	16	TIMP3
0	2.08865	0.654	0.056	0	16	SDPR
0	1.79219	0.6	0.049	0	16	EGFL7
0	1.77075	0.369	0.006	0	16	FLT4
0	1.75893	0.535	0.038	0	16	ECSCR.1
0	1.54517	0.438	0.011	0	16	LOX
0	1.51937	0.358	0.005	0	16	PTX3
0	1.47167	0.273	0.002	0	16	NTS
0	1.23526	0.262	0.002	0	16	SCN3B
0	1.07411	0.281	0.01	0	16	CNTNAP3B
5.79372e-296	1.96758	0.654	0.067	1.15898e-291	16	ANGPT2
3.97646e-293	1.48533	0.4	0.024	7.95451e-289	16	TIE1
2.35201e-280	1.07714	0.258	0.009	4.70497e-276	16	C6orf141
8.72734e-267	1.79888	0.538	0.05	1.74582e-262	16	PROX1
2.88668e-260	1.26505	0.335	0.018	5.77452e-256	16	CDH5
5.25349e-256	1.2109	0.265	0.011	1.05091e-251	16	CCND1
3.87676e-251	1.92695	0.635	0.076	7.75506e-247	16	CD9
7.08239e-239	1.0952	0.292	0.015	1.41676e-234	16	RASGRP3
5.21211e-230	1.68277	0.546	0.06	1.04263e-225	16	RAMP2
7.01547e-228	1.74758	0.631	0.079	1.40337e-223	16	LAPTM5
5.36348e-223	1.20067	0.346	0.023	1.07291e-218	16	CXorf36
8.51156e-212	1.14372	0.262	0.014	1.70265e-207	16	ADCY4
2.97657e-206	2.06417	0.85	0.188	5.95433e-202	16	GNG11
1.38656e-197	1.86042	0.608	0.09	2.77368e-193	16	EFEMP1
0	2.48862	0.747	0.012	0	17	GJA4
4.59492e-238	1.86526	0.37	0.016	9.19167e-234	17	MT1A
2.29252e-232	2.0221	0.571	0.039	4.58595e-228	17	RGS5
1.73802e-214	2.74499	0.779	0.088	3.47674e-210	17	CRYAB
3.87927e-202	1.46495	0.442	0.027	7.76008e-198	17	PTP4A3
9.65811e-156	1.5472	0.455	0.037	1.93201e-151	17	ADAMTS4
7.12166e-155	1.71138	0.558	0.058	1.42462e-150	17	CRISPLD2
7.03142e-134	0.929052	0.338	0.023	1.40656e-129	17	NDUFA4L2
3.99829e-130	1.21973	0.532	0.059	7.99817e-126	17	SOD3
2.0588e-122	1.90664	0.662	0.105	4.11843e-118	17	GEM
3.46466e-118	1.69859	0.857	0.191	6.9307e-114	17	ADIRF
4.64646e-113	1.31069	0.344	0.029	9.29478e-109	17	PHLDA2
3.69512e-109	1.44421	0.669	0.111	7.39171e-105	17	TIMP3
4.89493e-109	1.26899	0.442	0.05	9.79182e-105	17	PDGFRB
9.86895e-109	1.84358	0.818	0.192	1.97418e-104	17	TAGLN
3.09257e-102	1.89722	0.623	0.109	6.18637e-98	17	HES4
1.04645e-97	1.06114	0.279	0.022	2.09331e-93	17	MAP3K7CL
6.69451e-91	2.33751	0.994	0.64	1.33917e-86	17	HSPB1
8.40018e-84	1.26956	0.455	0.066	1.68037e-79	17	TINAGL1
1.89422e-76	1.22677	0.487	0.083	3.7892e-72	17	ZBTB38
6.69025e-74	0.824442	0.299	0.033	1.33832e-69	17	HSPB8
6.02109e-73	1.41448	0.623	0.147	1.20446e-68	17	MFGE8
4.53498e-71	0.811464	0.279	0.03	9.07177e-67	17	OPA3
1.02096e-70	1.07129	0.416	0.062	2.04232e-66	17	MYH11
1.91599e-68	1.62582	0.682	0.18	3.83275e-64	17	LINC00152
7.85169e-68	1.02958	0.325	0.041	1.57065e-63	17	CNN1
3.69812e-65	0.904335	0.461	0.08	7.39771e-61	17	CD9
1.55266e-63	1.13973	0.273	0.031	3.10594e-59	17	ZFHX3
6.08439e-61	0.76082	0.266	0.031	1.21712e-56	17	PGF
8.05753e-60	0.925379	0.318	0.044	1.61183e-55	17	EFHD1
0	3.53684	0.812	0.012	0	18	IGKC
0	3.2216	0.708	0.002	0	18	JCHAIN
0	3.09176	0.812	0.054	0	18	GPR183
0	2.39016	0.63	0.034	0	18	GZMB
0	2.19007	0.883	0.071	0	18	HLA-DQB1
0	2.03279	0.63	0.023	0	18	CCR7
0	1.81233	0.734	0.037	0	18	HLA-DQA1
0	1.72599	0.558	0.026	0	18	PLEK
0	1.70367	0.545	0.018	0	18	IL3RA
0	1.69722	0.266	0.002	0	18	CD79A
0	1.59383	0.539	0.007	0	18	PLD4
0	1.37226	0.468	0.015	0	18	GNA15
0	1.31354	0.506	0.015	0	18	PLAC8
0	1.08929	0.377	0.005	0	18	LILRB4
0	1.05439	0.338	0.002	0	18	SIDT1
0	1.03476	0.429	0.009	0	18	SELL
0	1.00671	0.338	0.001	0	18	MZB1
0	0.977637	0.403	0.007	0	18	DERL3
0	0.957771	0.305	0.005	0	18	SH3TC1
0	0.946929	0.266	0.005	0	18	CLECL1
0	0.919669	0.312	0.002	0	18	P2RY6
0	0.912325	0.331	0.001	0	18	LILRA4
0	0.835182	0.299	0.002	0	18	SPIB
0	0.792285	0.299	0.003	0	18	IRF4
0	0.764344	0.273	0.001	0	18	SCT
0	0.738744	0.273	0	0	18	PTCRA
0	0.714831	0.279	0.005	0	18	MYBL2
3.84572e-302	1.44102	0.487	0.021	7.69298e-298	18	TSPAN13
7.45169e-295	0.872355	0.273	0.006	1.49064e-290	18	NCF1
2.08927e-294	1.29859	0.364	0.012	4.17938e-290	18	LDLRAD4
