# Supplementary material for: Single-cell reconstruction of follicular remodeling in the human adult ovary
Source: Nat Commun. 2019 Jul 18;10:3164. doi: 10.1038/s41467-019-11036-9 (PMC6639403; doi:10.1038/s41467-019-11036-9)
Supplement: Supplementary file 5 — Supplementary Data 3 [file 41467_2019_11036_MOESM5_ESM.xls]

## Sheet: GOAnalysis
clusterID	GO.ID	Term	Annotated	Significant	Expected	Rank in ks.elim	ks	ks.elim	ks.classic
0	GO:0072594	establishment of protein localization to organelle	55	54	44.28	39	0.05	0.181	1.5e-13
0	GO:0006613	cotranslational protein targeting to membrane	52	51	41.86	377	1	1	2.8e-13
0	GO:0006614	SRP-dependent cotranslational protein targeting to membrane	52	51	41.86	1	2.8e-13	2.8e-13	2.8e-13
0	GO:0070972	protein localization to endoplasmic reticulum	56	55	45.08	87	0.267	0.313	6.1e-13
0	GO:0045047	protein targeting to ER	53	52	42.67	278	0.754	0.754	1.3e-12
0	GO:0072599	establishment of protein localization to endoplasmic reticulum	53	52	42.67	279	1	0.754	1.3e-12
0	GO:0033365	protein localization to organelle	62	61	49.91	18	0.327	0.072	1.3e-12
0	GO:0006605	protein targeting	55	53	44.28	294	0.227	0.794	1.8e-12
0	GO:0000956	nuclear-transcribed mRNA catabolic process	54	54	43.47	378	1	1	2.6e-12
0	GO:0000184	nuclear-transcribed mRNA catabolic process, nonsense-mediated decay	54	54	43.47	2	2.6e-12	2.6e-12	2.6e-12
0	GO:0006612	protein targeting to membrane	54	52	43.47	359	0.958	0.958	5.1e-12
0	GO:0006413	translational initiation	63	60	50.72	3	1.1e-11	1.1e-11	1.1e-11
0	GO:0090150	establishment of protein localization to membrane	55	53	44.28	351	0.829	0.937	2e-11
0	GO:0034655	nucleobase-containing compound catabolic process	59	57	47.5	252	1	0.657	3e-11
0	GO:0006401	RNA catabolic process	59	57	47.5	253	1	0.657	3e-11
0	GO:0006402	mRNA catabolic process	59	57	47.5	254	0.657	0.657	3e-11
0	GO:0044270	cellular nitrogen compound catabolic process	59	57	47.5	255	1	0.657	3e-11
0	GO:0019439	aromatic compound catabolic process	59	57	47.5	256	1	0.657	3e-11
0	GO:0006412	translation	71	66	57.16	122	0.038	0.4	4.9e-11
0	GO:0044265	cellular macromolecule catabolic process	70	65	56.35	26	1	0.119	6.1e-11
1	GO:0071705	nitrogen compound transport	75	75	75	15	0.561	0.0125	8e-05
1	GO:0006886	intracellular protein transport	55	55	55	47	0.062	0.0297	0.00011
1	GO:0042886	amide transport	70	70	70	31	0.356	0.0206	0.00012
1	GO:0071702	organic substance transport	82	82	82	23	0.501	0.0181	0.00016
1	GO:0051179	localization	170	170	170	69	1	0.0417	0.00018
1	GO:0015833	peptide transport	69	69	69	52	0.41	0.033	0.0002
1	GO:0070727	cellular macromolecule localization	85	85	85	124	1	0.0847	0.00028
1	GO:0034613	cellular protein localization	85	85	85	125	0.036	0.0847	0.00028
1	GO:0015031	protein transport	68	68	68	76	0.672	0.0515	0.00034
1	GO:0046907	intracellular transport	74	74	74	412	0.364	0.3122	0.00039
1	GO:0033036	macromolecule localization	102	102	102	188	0.356	0.121	0.00046
1	GO:0008104	protein localization	94	94	94	210	0.366	0.1355	0.00047
1	GO:0007165	signal transduction	133	133	133	8	0.735	0.0064	0.00049
1	GO:0023052	signaling	138	138	138	626	0.564	0.6078	0.00065
1	GO:0050896	response to stimulus	212	212	212	657	1	0.6855	0.0007
1	GO:0051641	cellular localization	103	103	103	143	1	0.0954	0.00071
1	GO:0007154	cell communication	140	140	140	494	0.672	0.4076	0.00084
1	GO:0045184	establishment of protein localization	74	74	74	561	1	0.4978	0.00107
1	GO:0051649	establishment of localization in cell	77	77	77	241	0.287	0.1617	0.00107
1	GO:0072594	establishment of protein localization to organelle	44	44	44	1	0.022	0.0011	0.00109
2	GO:0072657	protein localization to membrane	30	30	26.36	55	0.225	0.225	2.2e-07
2	GO:0034613	cellular protein localization	32	32	28.12	74	1	0.27	2.8e-07
2	GO:0009057	macromolecule catabolic process	38	38	33.39	6	0.035	0.023	4.2e-07
2	GO:0006413	translational initiation	29	29	25.48	1	6.1e-07	6.1e-07	6.1e-07
2	GO:0072599	establishment of protein localization to endoplasmic reticulum	29	29	25.48	312	1	1	6.1e-07
2	GO:0045047	protein targeting to ER	29	29	25.48	313	1	1	6.1e-07
2	GO:0090150	establishment of protein localization to membrane	29	29	25.48	314	1	1	6.1e-07
2	GO:0070972	protein localization to endoplasmic reticulum	29	29	25.48	315	1	1	6.1e-07
2	GO:0006612	protein targeting to membrane	29	29	25.48	316	1	1	6.1e-07
2	GO:0006613	cotranslational protein targeting to membrane	29	29	25.48	317	1	1	6.1e-07
2	GO:0006614	SRP-dependent cotranslational protein targeting to membrane	29	29	25.48	2	6.1e-07	6.1e-07	6.1e-07
2	GO:0000184	nuclear-transcribed mRNA catabolic process, nonsense-mediated decay	29	29	25.48	3	6.1e-07	6.1e-07	6.1e-07
2	GO:0033365	protein localization to organelle	31	31	27.24	107	0.302	0.423	8.1e-07
2	GO:0015833	peptide transport	33	33	29	134	1	0.535	9.9e-07
2	GO:0015031	protein transport	33	33	29	135	0.306	0.535	9.9e-07
2	GO:0045184	establishment of protein localization	33	33	29	136	1	0.535	9.9e-07
2	GO:0006605	protein targeting	30	30	26.36	171	0.654	0.654	2.2e-06
2	GO:0072594	establishment of protein localization to organelle	30	30	26.36	172	0.654	0.654	2.2e-06
2	GO:0006886	intracellular protein transport	30	30	26.36	173	1	0.654	2.2e-06
2	GO:0008104	protein localization	34	34	29.88	116	0.73	0.452	3.2e-06
3	GO:0030154	cell differentiation	70	70	70	16	0.0465	0.0175	0.00026
3	GO:0048869	cellular developmental process	71	71	71	33	0.9977	0.0278	0.00049
3	GO:0032502	developmental process	99	99	99	25	0.1376	0.0223	0.00107
3	GO:0007399	nervous system development	48	48	48	95	0.0263	0.1144	0.00156
3	GO:0120039	plasma membrane bounded cell projection morphogenesis	11	11	11	521	1	1	0.00198
3	GO:0048858	cell projection morphogenesis	11	11	11	522	1	1	0.00198
3	GO:0048812	neuron projection morphogenesis	11	11	11	1	0.002	0.002	0.00198
3	GO:0000902	cell morphogenesis	20	20	20	158	0.2862	0.2869	0.00254
3	GO:0009888	tissue development	37	37	37	2	0.5324	0.0026	0.00264
3	GO:0031175	neuron projection development	17	17	17	296	0.6661	0.6661	0.00268
3	GO:0099536	synaptic signaling	10	10	10	523	1	1	0.00276
3	GO:0099537	trans-synaptic signaling	10	10	10	3	0.0028	0.0028	0.00276
3	GO:0009653	anatomical structure morphogenesis	52	52	52	113	0.052	0.1591	0.00303
3	GO:0022008	neurogenesis	29	29	29	159	0.3087	0.2893	0.00319
3	GO:0048468	cell development	39	39	39	177	0.2973	0.3272	0.00357
3	GO:0061564	axon development	10	10	10	4	0.0036	0.0036	0.00358
3	GO:0032989	cellular component morphogenesis	22	22	22	208	0.3729	0.4059	0.00392
3	GO:0048856	anatomical structure development	94	94	94	69	1	0.0762	0.00404
3	GO:0048731	system development	79	79	79	44	1	0.0454	0.00407
3	GO:0048666	neuron development	19	19	19	203	0.4529	0.3997	0.00448
4	GO:0006955	immune response	94	92	88.24	6	7.9e-06	0.00031	1e-07
4	GO:0002250	adaptive immune response	22	22	20.65	10	0.00297	0.00297	5.7e-07
4	GO:0002449	lymphocyte mediated immunity	16	16	15.02	1	2.6e-06	2.6e-06	2.6e-06
4	GO:0002460	adaptive immune response based on somatic recombination of immune receptors built from immunoglobulin superfamily domains	13	13	12.2	2	1.1e-05	1.1e-05	1.1e-05
4	GO:0002376	immune system process	115	113	107.96	297	0.27396	0.50818	1.8e-05
4	GO:0006952	defense response	55	54	51.63	48	0.07143	0.02827	4.6e-05
4	GO:0001906	cell killing	13	13	12.2	138	0.1481	0.1481	6.7e-05
4	GO:0050896	response to stimulus	172	166	161.47	224	1	0.37645	7.1e-05
4	GO:0006954	inflammatory response	15	15	14.08	3	0.0001	0.0001	0.0001
4	GO:0002697	regulation of immune effector process	12	12	11.27	4	0.00012	0.00012	0.00012
4	GO:0001909	leukocyte mediated cytotoxicity	11	11	10.33	5	0.00015	0.00015	0.00015
4	GO:0050776	regulation of immune response	48	47	45.06	120	0.01054	0.12584	0.00024
4	GO:0002696	positive regulation of leukocyte activation	17	17	15.96	30	0.10748	0.01201	0.00033
4	GO:0050867	positive regulation of cell activation	17	17	15.96	31	1	0.01201	0.00033
4	GO:0032101	regulation of response to external stimulus	15	15	14.08	7	0.00045	0.00045	0.00045
4	GO:0007165	signal transduction	129	125	121.1	19	0.49275	0.00919	0.00064
4	GO:0051716	cellular response to stimulus	146	141	137.06	240	1	0.40263	0.00065
4	GO:0002684	positive regulation of immune system process	47	46	44.12	90	0.18397	0.0719	0.00069
4	GO:0002819	regulation of adaptive immune response	10	10	9.39	8	0.00086	0.00086	0.00086
4	GO:0009605	response to external stimulus	53	53	49.76	181	0.54529	0.26422	0.00087
5	GO:0043062	extracellular structure organization	36	36	36	121	0.15791	0.15791	3.6e-09
5	GO:0030198	extracellular matrix organization	32	32	32	1	7.1e-09	7.1e-09	7.1e-09
5	GO:0001501	skeletal system development	24	24	24	15	0.00447	0.00447	4.6e-07
5	GO:0051216	cartilage development	13	13	13	2	8.2e-06	8.2e-06	8.2e-06
5	GO:0061448	connective tissue development	17	17	17	133	0.20103	0.20103	1.4e-05
5	GO:0009887	animal organ morphogenesis	38	38	38	9	0.00141	0.00141	2.9e-05
5	GO:0009653	anatomical structure morphogenesis	83	83	83	574	0.66325	0.98351	0.00012
5	GO:0032963	collagen metabolic process	11	11	11	3	0.00017	0.00017	0.00017
5	GO:0060348	bone development	10	10	10	4	0.00025	0.00025	0.00025
5	GO:0007275	multicellular organism development	121	121	121	120	0.02174	0.15528	0.00026
5	GO:0042127	regulation of cell proliferation	53	53	53	38	0.21634	0.02195	0.00031
5	GO:0042060	wound healing	18	18	18	5	0.00098	0.00057	0.00057
5	GO:0040007	growth	29	29	29	6	1	0.00079	0.00079
5	GO:0048856	anatomical structure development	132	132	132	144	1	0.22718	0.00093
5	GO:0035239	tube morphogenesis	35	35	35	7	1	0.00105	0.00105
5	GO:0016477	cell migration	53	53	53	8	0.10537	0.00122	0.00122
5	GO:0040011	locomotion	60	60	60	361	1	0.76069	0.00133
5	GO:0048705	skeletal system morphogenesis	13	13	13	10	0.00153	0.00153	0.00153
5	GO:0048731	system development	111	111	111	234	1	0.45035	0.00161
5	GO:0006928	movement of cell or subcellular component	67	67	67	347	0.47649	0.73035	0.0017
6	GO:0032501	multicellular organismal process	164	164	164	504	0.5233	0.5042	2.7e-07
6	GO:0007275	multicellular organism development	136	136	136	36	0.0094	0.00938	1.1e-06
6	GO:0002682	regulation of immune system process	43	43	43	316	1	0.19027	1.3e-05
6	GO:0032502	developmental process	146	146	146	648	1	0.95247	1.3e-05
6	GO:0048856	anatomical structure development	143	143	143	643	1	0.93799	1.6e-05
6	GO:0048731	system development	127	127	127	23	1	0.00439	2.2e-05
6	GO:0043062	extracellular structure organization	35	35	35	347	0.219	0.21904	2.3e-05
6	GO:0030198	extracellular matrix organization	32	32	32	1	4.4e-05	4.4e-05	4.4e-05
6	GO:0022610	biological adhesion	46	46	46	68	1	0.01943	4.8e-05
6	GO:0007155	cell adhesion	46	46	46	69	0.0464	0.01943	4.8e-05
6	GO:0061448	connective tissue development	16	16	16	106	0.035	0.03495	0.00012
6	GO:0001568	blood vessel development	34	34	34	49	0.014	0.01398	0.00012
6	GO:0050673	epithelial cell proliferation	21	21	21	120	0.0422	0.04218	0.00017
6	GO:0001944	vasculature development	35	35	35	117	1	0.04136	0.00023
6	GO:0072358	cardiovascular system development	35	35	35	118	1	0.04136	0.00023
6	GO:0050793	regulation of developmental process	71	71	71	427	0.9102	0.34175	0.00025
6	GO:0051239	regulation of multicellular organismal process	79	79	79	317	0.3679	0.19148	0.00036
6	GO:0040011	locomotion	58	58	58	186	1	0.08039	0.00039
6	GO:0030154	cell differentiation	106	106	106	59	0.402	0.01619	0.00045
6	GO:0002684	positive regulation of immune system process	28	28	28	2	0.0079	0.00053	0.00053
7	GO:0002478	antigen processing and presentation of exogenous peptide antigen	15	15	14.43	3	0.003	0.00302	7.4e-05
7	GO:0001525	angiogenesis	31	31	29.82	1	0.0075	0.00021	0.00021
7	GO:0034341	response to interferon-gamma	21	21	20.2	53	0.2715	0.0601	0.00028
7	GO:0048002	antigen processing and presentation of peptide antigen	16	16	15.39	625	0.954	0.95397	0.00029
7	GO:0019884	antigen processing and presentation of exogenous antigen	16	16	15.39	483	0.8189	0.81894	0.00029
7	GO:0048514	blood vessel morphogenesis	34	34	32.71	349	0.5863	0.58632	0.0004
7	GO:0001944	vasculature development	37	37	35.59	362	1	0.60798	0.00068
7	GO:0072358	cardiovascular system development	37	37	35.59	363	1	0.60798	0.00068
7	GO:0001568	blood vessel development	37	37	35.59	364	0.5493	0.60798	0.00068
7	GO:0035239	tube morphogenesis	37	37	35.59	150	0.1108	0.1887	0.00068
7	GO:0048646	anatomical structure formation involved in morphogenesis	38	37	36.56	266	0.4237	0.42373	0.00077
7	GO:0071346	cellular response to interferon-gamma	17	17	16.35	143	0.183	0.183	0.00097
7	GO:0035295	tube development	38	38	36.56	261	0.9738	0.40932	0.00124
7	GO:0050896	response to stimulus	170	166	163.54	14	1	0.01331	0.00135
7	GO:0022610	biological adhesion	40	40	38.48	695	1	1	0.00188
7	GO:0007155	cell adhesion	40	40	38.48	2	0.3729	0.00188	0.00188
7	GO:0006950	response to stress	98	96	94.28	22	0.259	0.02168	0.00192
7	GO:0019882	antigen processing and presentation	18	18	17.32	529	0.5996	0.86705	0.0027
7	GO:0060333	interferon-gamma-mediated signaling pathway	15	15	14.43	4	0.003	0.00305	0.00305
7	GO:0072359	circulatory system development	45	44	43.29	318	1	0.5192	0.00317
8	GO:0050877	nervous system process	25	25	25	1	0.1353	0.00016	0.00016
8	GO:0022610	biological adhesion	44	44	44	160	0.1379	0.13795	0.00068
8	GO:0003008	system process	57	57	57	115	0.4171	0.09644	0.00117
8	GO:0007155	cell adhesion	43	43	43	10	0.0421	0.00681	0.00118
8	GO:0030154	cell differentiation	125	125	125	11	0.0143	0.01019	0.00121
8	GO:0042063	gliogenesis	10	10	10	2	0.0013	0.00129	0.00129
8	GO:0007166	cell surface receptor signaling pathway	90	90	90	3	0.0038	0.00137	0.00137
8	GO:0007267	cell-cell signaling	57	57	57	4	0.0142	0.00152	0.00152
8	GO:0010469	regulation of signaling receptor activity	21	21	21	5	0.0018	0.00177	0.00177
8	GO:0043062	extracellular structure organization	20	20	20	6	0.0234	0.0028	0.0028
8	GO:0009888	tissue development	68	68	68	7	0.2477	0.00337	0.00337
8	GO:0016053	organic acid biosynthetic process	18	18	18	1052	1	1	0.00355
8	GO:0046394	carboxylic acid biosynthetic process	18	18	18	8	0.0339	0.00355	0.00355
8	GO:0048869	cellular developmental process	135	135	135	30	0.9544	0.02877	0.00454
8	GO:0022407	regulation of cell-cell adhesion	10	10	10	9	0.0049	0.00486	0.00486
8	GO:0023052	signaling	182	182	182	588	0.2115	0.61375	0.00703
8	GO:0051716	cellular response to stimulus	220	220	220	172	1	0.15323	0.00713
8	GO:0098609	cell-cell adhesion	21	21	21	81	0.0688	0.06884	0.00951
8	GO:0007165	signal transduction	167	167	167	408	0.0737	0.42049	0.01043
8	GO:0050896	response to stimulus	283	283	283	177	0.397	0.15834	0.01124
9	GO:0002697	regulation of immune effector process	19	19	19	245	0.20396	0.20396	0.00013
9	GO:0006952	defense response	79	79	79	10	0.19307	0.00529	0.00013
9	GO:0071345	cellular response to cytokine stimulus	68	68	68	14	0.30886	0.01285	0.0002
9	GO:0019221	cytokine-mediated signaling pathway	61	61	61	40	0.16878	0.02629	0.0004
9	GO:0002376	immune system process	116	116	116	17	0.24597	0.01455	0.00042
9	GO:0045087	innate immune response	56	56	56	47	0.23574	0.03488	0.00078
9	GO:0002699	positive regulation of immune effector process	11	11	11	1	0.00081	0.00081	0.00081
9	GO:0050896	response to stimulus	240	240	240	107	1	0.07869	0.00092
9	GO:0034097	response to cytokine	72	72	72	59	0.89847	0.03952	0.00097
9	GO:0048583	regulation of response to stimulus	139	139	139	99	1	0.07059	0.00113
9	GO:0060333	interferon-gamma-mediated signaling pathway	19	19	19	2	0.00117	0.00117	0.00117
9	GO:0010033	response to organic substance	143	143	143	18	1	0.01608	0.00127
9	GO:0048584	positive regulation of response to stimulus	84	84	84	3	0.30789	0.00135	0.00135
9	GO:0006955	immune response	94	94	94	45	0.8261	0.03348	0.0016
9	GO:0042325	regulation of phosphorylation	53	53	53	52	1	0.03617	0.00178
9	GO:0071346	cellular response to interferon-gamma	21	21	21	882	0.98211	0.98211	0.00205
9	GO:0002460	adaptive immune response based on somatic recombination of immune receptors built from immunoglobulin superfamily domains	17	17	17	4	0.00232	0.00232	0.00232
9	GO:0050777	negative regulation of immune response	11	11	11	5	0.00239	0.00239	0.00239
9	GO:0002698	negative regulation of immune effector process	10	10	10	6	0.00256	0.00256	0.00256
9	GO:0001525	angiogenesis	29	29	29	7	0.00334	0.00269	0.00269
10	GO:0030154	cell differentiation	52	47	43.97	28	0.0201	0.021	0.00048
10	GO:0048731	system development	67	61	56.66	464	1	0.8378	0.00064
10	GO:0048878	chemical homeostasis	25	24	21.14	1	0.0105	0.0007	0.0007
10	GO:0042592	homeostatic process	41	38	34.67	141	0.0392	0.1702	0.0012
10	GO:0007399	nervous system development	40	38	33.82	2	0.0273	0.0019	0.00188
10	GO:0051270	regulation of cellular component movement	16	13	13.53	3	0.1835	0.0021	0.00206
10	GO:0006928	movement of cell or subcellular component	35	28	29.6	114	0.2728	0.1191	0.00217
10	GO:0044092	negative regulation of molecular function	31	29	26.21	4	0.1265	0.0023	0.00229
10	GO:0065009	regulation of molecular function	57	50	48.2	109	0.1999	0.1135	0.00273
10	GO:0010817	regulation of hormone levels	12	12	10.15	5	0.0028	0.0028	0.00281
10	GO:0051641	cellular localization	63	57	53.27	133	1	0.1617	0.00298
10	GO:0048513	animal organ development	59	53	49.89	6	0.1081	0.0036	0.00362
10	GO:0065008	regulation of biological quality	77	66	65.11	159	0.8873	0.1921	0.00414
10	GO:0071702	organic substance transport	48	43	40.59	130	0.1556	0.1524	0.00522
10	GO:0007275	multicellular organism development	76	67	64.27	486	0.2871	0.8694	0.0057
10	GO:0051649	establishment of localization in cell	55	50	46.51	7	0.4005	0.0063	0.00635
10	GO:0071705	nitrogen compound transport	45	41	38.05	162	0.1534	0.1957	0.00636
10	GO:0090087	regulation of peptide transport	17	15	14.38	586	1	1	0.00776
10	GO:0051223	regulation of protein transport	17	15	14.38	8	0.1084	0.0078	0.00776
10	GO:0048468	cell development	32	30	27.06	9	0.0652	0.0078	0.00781
11	GO:0030855	epithelial cell differentiation	28	28	28	1	0.00193	5.9e-05	5.9e-05
11	GO:0003231	cardiac ventricle development	10	10	10	2	0.00021	0.00021	0.00021
11	GO:0042330	taxis	12	12	12	912	1	1	0.00081
11	GO:0006935	chemotaxis	12	12	12	3	0.00081	0.00081	0.00081
11	GO:0035295	tube development	31	31	31	78	0.0675	0.0675	0.00081
11	GO:0003205	cardiac chamber development	11	11	11	913	1	1	0.00082
11	GO:0008285	negative regulation of cell proliferation	21	21	21	4	0.00094	0.00094	0.00094
11	GO:0060429	epithelium development	38	38	38	313	0.33016	0.26956	0.00094
11	GO:0032501	multicellular organismal process	190	190	190	23	0.32856	0.02225	0.00104
11	GO:0009653	anatomical structure morphogenesis	85	85	85	446	0.00468	0.43428	0.002
11	GO:0003206	cardiac chamber morphogenesis	10	10	10	5	0.00239	0.00239	0.00239
11	GO:0042127	regulation of cell proliferation	56	56	56	140	0.02916	0.10519	0.00253
11	GO:0009888	tissue development	69	69	69	281	0.27096	0.22793	0.00256
11	GO:0008283	cell proliferation	69	69	69	69	0.46055	0.06003	0.00281
11	GO:0045926	negative regulation of growth	11	11	11	6	0.003	0.003	0.003
11	GO:0048878	chemical homeostasis	33	33	33	7	0.00357	0.00313	0.00313
11	GO:0032502	developmental process	178	178	178	258	1	0.20549	0.00356
11	GO:0051716	cellular response to stimulus	219	219	219	8	1	0.00569	0.00569
11	GO:0048869	cellular developmental process	133	133	133	88	0.51465	0.07018	0.00592
11	GO:0051051	negative regulation of transport	22	22	22	9	0.00654	0.00654	0.00654
12	GO:0002250	adaptive immune response	21	21	17.93	1	0.00027	3.3e-06	1e-07
12	GO:0006955	immune response	65	59	55.51	42	0.00038	0.02495	4.2e-06
12	GO:0002376	immune system process	79	72	67.46	50	0.98377	0.03045	1.6e-05
12	GO:0002684	positive regulation of immune system process	38	35	32.45	58	0.18046	0.03336	2.1e-05
12	GO:0002682	regulation of immune system process	51	47	43.55	89	0.41111	0.08386	2.8e-05
12	GO:0051716	cellular response to stimulus	102	91	87.1	61	1	0.04322	5.4e-05
12	GO:0050896	response to stimulus	117	103	99.91	62	1	0.04587	6.7e-05
12	GO:0007166	cell surface receptor signaling pathway	67	58	57.21	2	0.00287	7.9e-05	7.9e-05
12	GO:0007165	signal transduction	93	83	79.42	98	0.35092	0.10752	9.9e-05
12	GO:0048583	regulation of response to stimulus	72	64	61.48	63	1	0.04607	0.00019
12	GO:0002460	adaptive immune response based on somatic recombination of immune receptors built from immunoglobulin superfamily domains	13	13	11.1	29	0.01825	0.01825	0.00019
12	GO:0007154	cell communication	96	84	81.98	168	1	0.31029	0.00029
12	GO:0023052	signaling	96	84	81.98	169	1	0.31029	0.00029
12	GO:0006952	defense response	35	33	29.89	136	0.05401	0.19575	0.00035
12	GO:0046649	lymphocyte activation	26	24	22.2	135	1	0.19441	0.00041
12	GO:0050776	regulation of immune response	38	36	32.45	91	0.0229	0.09029	0.00048
12	GO:0002694	regulation of leukocyte activation	19	18	16.22	99	0.24891	0.10788	0.00058
12	GO:0050865	regulation of cell activation	19	18	16.22	100	1	0.10788	0.00058
12	GO:0048584	positive regulation of response to stimulus	49	45	41.84	115	0.26852	0.15508	0.00065
12	GO:0001819	positive regulation of cytokine production	13	13	11.1	3	0.00082	0.00082	0.00082
13	GO:0006955	immune response	177	177	177	93	0.0755	0.0419	5.4e-09
13	GO:0002376	immune system process	208	208	208	129	0.5318	0.0821	1.3e-08
13	GO:0006952	defense response	102	102	102	24	3.7e-05	0.0057	2.3e-08
13	GO:0045321	leukocyte activation	120	120	120	163	1	0.1308	1.7e-07
13	GO:0001775	cell activation	131	131	131	199	0.21	0.1838	6.4e-07
13	GO:0002682	regulation of immune system process	113	113	113	176	1	0.154	1.7e-06
13	GO:0050776	regulation of immune response	89	89	89	43	0.0208	0.0124	2.9e-06
13	GO:0009617	response to bacterium	36	36	36	47	0.0341	0.0131	3.6e-06
13	GO:0002684	positive regulation of immune system process	90	90	90	193	1	0.1758	4.5e-06
13	GO:0046649	lymphocyte activation	43	43	43	122	0.5868	0.0743	6.2e-06
13	GO:0002252	immune effector process	122	122	122	369	0.3933	0.431	1.2e-05
13	GO:0032101	regulation of response to external stimulus	43	43	43	80	0.5256	0.0293	1.6e-05
13	GO:0019886	antigen processing and presentation of exogenous peptide antigen via MHC class II	22	22	22	1	1.6e-05	1.6e-05	1.6e-05
13	GO:0050865	regulation of cell activation	37	37	37	22	1	0.0053	1.8e-05
13	GO:0050867	positive regulation of cell activation	29	29	29	48	0.2001	0.0132	2.2e-05
13	GO:0006954	inflammatory response	48	48	48	12	0.0024	0.0024	2.4e-05
13	GO:0050778	positive regulation of immune response	75	75	75	139	0.0263	0.0966	2.5e-05
13	GO:0002504	antigen processing and presentation of peptide or polysaccharide antigen via MHC class II	23	23	23	486	1	0.5835	3.4e-05
13	GO:0002495	antigen processing and presentation of peptide antigen via MHC class II	23	23	23	487	0.5835	0.5835	3.4e-05
13	GO:0002694	regulation of leukocyte activation	36	36	36	39	1	0.0116	3.7e-05
14	GO:0072359	circulatory system development	45	45	43.43	142	1	0.09467	0.00024
14	GO:0035239	tube morphogenesis	32	32	30.88	144	0.0978	0.0978	0.00055
14	GO:0001944	vasculature development	32	32	30.88	83	1	0.04934	0.00055
14	GO:0072358	cardiovascular system development	32	32	30.88	84	1	0.04934	0.00055
14	GO:0001568	blood vessel development	32	32	30.88	85	0.04934	0.04934	0.00055
14	GO:0048646	anatomical structure formation involved in morphogenesis	37	37	35.71	1	0.01517	0.00094	0.00094
14	GO:0009653	anatomical structure morphogenesis	78	77	75.27	347	0.7425	0.30958	0.00142
14	GO:0070848	response to growth factor	29	29	27.99	286	0.29564	0.24494	0.00146
14	GO:0006936	muscle contraction	21	21	20.27	2	0.00046	0.00175	0.00175
14	GO:0032501	multicellular organismal process	159	156	153.44	92	0.9905	0.05151	0.00214
14	GO:0003008	system process	49	49	47.29	115	0.18543	0.07126	0.00226
14	GO:0071363	cellular response to growth factor stimulus	27	27	26.06	3	0.03926	0.00244	0.00244
14	GO:0003012	muscle system process	27	27	26.06	93	0.03348	0.05249	0.00251
14	GO:0022610	biological adhesion	52	51	50.18	820	1	1	0.00308
14	GO:0007155	cell adhesion	52	51	50.18	4	0.00948	0.00308	0.00308
14	GO:0048514	blood vessel morphogenesis	28	28	27.02	5	0.04643	0.00314	0.00314
14	GO:0060537	muscle tissue development	19	19	18.34	222	0.18167	0.18167	0.00339
14	GO:0035295	tube development	36	36	34.74	522	0.94596	0.65232	0.00438
14	GO:0065007	biological regulation	222	216	214.24	6	1	0.00458	0.00458
14	GO:0007275	multicellular organism development	130	130	125.45	155	0.05564	0.10931	0.00492
15	GO:0048869	cellular developmental process	159	159	159	125	0.7923	0.1225	0.0006
15	GO:0048513	animal organ development	138	138	138	85	0.3171	0.0779	0.0008
15	GO:0032502	developmental process	231	231	231	133	0.8073	0.1299	0.0013
15	GO:0003006	developmental process involved in reproduction	32	32	32	3	0.1654	0.0055	0.0014
15	GO:0030154	cell differentiation	150	150	150	1	0.012	0.0025	0.0025
15	GO:0048856	anatomical structure development	216	216	216	92	0.9372	0.0853	0.004
15	GO:0048568	embryonic organ development	19	19	19	2	0.0049	0.0049	0.0049
15	GO:0045926	negative regulation of growth	16	16	16	217	0.2066	0.2066	0.0056
15	GO:0048608	reproductive structure development	29	29	29	28	0.4984	0.0258	0.006
15	GO:0061458	reproductive system development	29	29	29	29	1	0.0258	0.006
15	GO:0048738	cardiac muscle tissue development	12	12	12	4	0.0066	0.0066	0.0066
15	GO:0009888	tissue development	88	88	88	90	0.2456	0.0794	0.0067
15	GO:0048731	system development	177	177	177	232	1	0.2189	0.0068
15	GO:0007275	multicellular organism development	197	197	197	189	0.0124	0.192	0.0076
15	GO:0030308	negative regulation of cell growth	15	15	15	5	0.0078	0.0078	0.0078
15	GO:0048732	gland development	14	14	14	6	0.0082	0.0082	0.0082
15	GO:0032501	multicellular organismal process	252	252	252	119	0.9422	0.1157	0.0093
15	GO:0001890	placenta development	11	11	11	7	0.0098	0.0098	0.0098
15	GO:0006469	negative regulation of protein kinase activity	10	10	10	8	0.0115	0.0115	0.0115
15	GO:0007423	sensory organ development	14	14	14	9	0.1513	0.0124	0.0124
16	GO:0022610	biological adhesion	43	40	32.65	697	1	1	1.6e-06
16	GO:0007155	cell adhesion	43	40	32.65	4	0.0016	0.0016	1.6e-06
16	GO:0048646	anatomical structure formation involved in morphogenesis	38	34	28.86	13	0.0066	0.00657	3.1e-05
16	GO:0072359	circulatory system development	41	36	31.14	281	1	0.36364	0.00035
16	GO:0001944	vasculature development	36	31	27.34	143	0.2056	0.16684	0.00052
16	GO:0072358	cardiovascular system development	36	31	27.34	144	1	0.16684	0.00052
16	GO:0035239	tube morphogenesis	38	33	28.86	188	0.1547	0.22336	0.00059
16	GO:0048514	blood vessel morphogenesis	35	30	26.58	229	0.2966	0.29659	0.00098
16	GO:0001568	blood vessel development	35	30	26.58	230	1	0.29659	0.00098
16	GO:0030334	regulation of cell migration	33	31	25.06	1	0.0016	0.00099	0.00099
16	GO:0001525	angiogenesis	30	26	22.78	2	0.0354	0.00137	0.00137
16	GO:0007507	heart development	20	19	15.19	3	0.0066	0.00138	0.00138
16	GO:0032501	multicellular organismal process	143	115	108.59	209	0.9985	0.25819	0.00205
16	GO:2000145	regulation of cell motility	35	33	26.58	427	0.7875	0.62149	0.00239
16	GO:0040012	regulation of locomotion	35	33	26.58	428	1	0.62149	0.00239
16	GO:0035295	tube development	42	35	31.89	312	0.8602	0.42635	0.00244
16	GO:0050878	regulation of body fluid levels	24	22	18.23	5	0.0052	0.00284	0.00284
16	GO:0009653	anatomical structure morphogenesis	67	58	50.88	192	0.8684	0.23664	0.00288
16	GO:0032101	regulation of response to external stimulus	31	26	23.54	6	0.336	0.00328	0.00328
16	GO:0048468	cell development	48	41	36.45	7	0.0409	0.00344	0.00344
17	GO:0070482	response to oxygen levels	21	16	13.64	317	0.0468	0.412	0.0003
17	GO:0001666	response to hypoxia	16	13	10.39	1	0.0005	0.0005	0.0005
17	GO:0065008	regulation of biological quality	89	72	57.79	17	0.0985	0.0144	0.00058
17	GO:0036293	response to decreased oxygen levels	18	14	11.69	538	1	0.8577	0.00061
17	GO:0032501	multicellular organismal process	153	111	99.35	2	0.1368	0.0012	0.00121
17	GO:0010942	positive regulation of cell death	28	22	18.18	223	0.2313	0.2313	0.00285
17	GO:0042221	response to chemical	127	96	82.47	390	0.9882	0.5807	0.00332
17	GO:0032879	regulation of localization	71	58	46.1	173	1	0.1502	0.00372
17	GO:0051050	positive regulation of transport	25	24	16.23	3	0.004	0.004	0.00405
17	GO:0070887	cellular response to chemical stimulus	105	81	68.18	196	0.8025	0.1864	0.00507
17	GO:0009636	response to toxic substance	20	18	12.99	4	0.0459	0.0052	0.0052
17	GO:0043065	positive regulation of apoptotic process	27	21	17.53	5	0.0052	0.0052	0.00524
17	GO:0043068	positive regulation of programmed cell death	27	21	17.53	759	1	1	0.00524
17	GO:0050896	response to stimulus	197	140	127.92	240	0.164	0.2579	0.00531
17	GO:0071310	cellular response to organic substance	86	68	55.84	6	0.1655	0.0054	0.00543
17	GO:0048869	cellular developmental process	106	79	68.83	260	0.9982	0.2805	0.00573
17	GO:0072593	reactive oxygen species metabolic process	16	13	10.39	7	0.0421	0.0063	0.00635
17	GO:0031647	regulation of protein stability	18	18	11.69	8	0.3082	0.0064	0.00637
17	GO:0023052	signaling	133	99	86.36	375	1	0.5192	0.00649
17	GO:0030154	cell differentiation	103	77	66.88	9	0.0514	0.0065	0.00649
18	GO:0002376	immune system process	164	156	153.01	122	0.19118	0.03555	7.5e-11
18	GO:0002250	adaptive immune response	25	24	23.33	14	0.00098	0.00098	3.5e-08
18	GO:0002682	regulation of immune system process	90	84	83.97	693	0.19931	0.88506	7e-08
18	GO:0048584	positive regulation of response to stimulus	109	101	101.7	183	0.11932	0.08864	2.7e-07
18	GO:0048583	regulation of response to stimulus	152	142	141.82	153	1	0.06	2.8e-07
18	GO:0006955	immune response	134	127	125.02	219	0.0012	0.12981	2.9e-07
18	GO:0023052	signaling	199	186	185.67	283	1	0.22087	3.7e-07
18	GO:0007165	signal transduction	191	179	178.21	45	0.43388	0.00768	4.1e-07
18	GO:0070663	regulation of leukocyte proliferation	12	12	11.2	933	1	1	4.3e-07
18	GO:0050670	regulation of lymphocyte proliferation	12	12	11.2	1	4.3e-07	4.3e-07	4.3e-07
18	GO:0032944	regulation of mononuclear cell proliferation	12	12	11.2	934	1	1	4.3e-07
18	GO:0048534	hematopoietic or lymphoid organ development	37	36	34.52	27	0.0094	0.00359	4.3e-07
18	GO:0006952	defense response	78	75	72.78	157	0.20188	0.06368	5.4e-07
18	GO:0007154	cell communication	200	187	186.6	346	0.86001	0.32105	6.2e-07
18	GO:0002684	positive regulation of immune system process	73	67	68.11	156	0.44919	0.06346	6.6e-07
18	GO:0046649	lymphocyte activation	34	32	31.72	388	0.9753	0.4229	8.1e-07
18	GO:0050776	regulation of immune response	70	66	65.31	44	0.04695	0.00755	8.7e-07
18	GO:0002520	immune system development	38	36	35.45	894	0.99272	0.99272	1.2e-06
18	GO:0070661	leukocyte proliferation	15	14	14	377	1	0.39947	1.3e-06
18	GO:0046651	lymphocyte proliferation	15	14	14	378	0.39947	0.39947	1.3e-06
