# Supplementary material for: Single-cell reconstruction of follicular remodeling in the human adult ovary
Source: Nat Commun. 2019 Jul 18;10:3164. doi: 10.1038/s41467-019-11036-9 (PMC6639403; doi:10.1038/s41467-019-11036-9)
Supplement: Supplementary file 6 — Supplementary Data 4 [file 41467_2019_11036_MOESM6_ESM.xls]

## Sheet: topMarkerGenes
p_val	avg_logFC	pct.1	pct.2	p_val_adj	clusterID	gene
0	1.07089	0.886	0.489	0	0	EGR1
0	1.06287	0.592	0.249	0	0	RGS2
0	1.02639	0.98	0.659	0	0	FOS
0	1.02093	0.787	0.395	0	0	FOSB
0	0.990842	0.993	0.733	0	0	JUN
0	0.980409	0.677	0.325	0	0	DDIT4
0	0.936724	0.831	0.459	0	0	ID2
0	0.917432	0.995	0.748	0	0	DNAJB1
0	0.913813	0.658	0.355	0	0	KLF4
0	0.905989	0.946	0.578	0	0	HSPA1B
0	0.905897	0.478	0.179	0	0	ZNF331
0	0.901175	0.586	0.27	0	0	GADD45G
0	0.900061	0.704	0.342	0	0	NR4A1
0	0.898179	0.966	0.693	0	0	JUNB
0	0.877068	0.655	0.364	0	0	HSPA6
0	0.835291	0.439	0.148	0	0	OSR2
0	0.82855	0.438	0.183	0	0	ARL4D
0	0.817498	0.607	0.283	0	0	ADAMTS1
0	0.817351	0.764	0.45	0	0	HES1
0	0.799732	0.82	0.483	0	0	DUSP1
0	0.777394	0.696	0.345	0	0	IGFBP5
0	0.759674	0.795	0.469	0	0	CYR61
0	0.747961	0.391	0.161	0	0	NR4A2
0	0.728715	0.737	0.471	0	0	MCL1
0	0.709495	0.731	0.478	0	0	EIF4A3
0	0.698751	0.915	0.563	0	0	GADD45B
0	0.673301	0.789	0.548	0	0	ID3
0	0.665725	0.495	0.27	0	0	KCNQ1OT1
0	0.662669	0.636	0.303	0	0	MEG3
0	0.639663	0.6	0.318	0	0	HEXIM1
0	1.15901	0.646	0.372	0	1	CEBPD
0	1.02247	0.662	0.334	0	1	ERRFI1
0	0.940693	0.56	0.28	0	1	STAR
0	0.901608	0.518	0.256	0	1	CEBPB
0	0.781191	0.327	0.149	0	1	GPRC5A
0	0.742211	0.392	0.196	0	1	ZNF331
0	0.734346	0.651	0.471	0	1	EIF1B
0	0.607776	0.654	0.446	0	1	ARID5B
0	0.569345	0.866	0.52	0	1	DCN
0	0.56694	0.746	0.604	0	1	EIF5
0	0.549574	0.824	0.686	0	1	ST13
5.64487e-303	0.502704	0.76	0.653	1.1292e-298	1	RPL17
2.62506e-285	0.69537	0.601	0.46	5.25116e-281	1	TCEB1
2.58568e-280	0.843077	0.433	0.249	5.1724e-276	1	IQCG
2.54605e-262	0.62841	0.53	0.36	5.09312e-258	1	MAFF
3.61755e-257	0.696483	0.448	0.285	7.23654e-253	1	SPTSSA
2.07015e-237	0.652583	0.596	0.468	4.14113e-233	1	CYCS
6.93703e-220	0.553777	0.758	0.624	1.38768e-215	1	HSPH1
2.24576e-178	0.573529	0.588	0.461	4.49242e-174	1	MYC
1.65727e-177	0.512977	0.613	0.499	3.31521e-173	1	EIF4A3
1.25095e-149	0.575624	0.32	0.196	2.5024e-145	1	C11orf96
1.15583e-140	0.609625	0.294	0.177	2.31212e-136	1	ANKRD37
8.98933e-129	0.544527	0.483	0.388	1.79823e-124	1	SELK
1.05247e-122	0.597514	0.326	0.218	2.10537e-118	1	GNL3
6.83202e-120	0.554759	0.337	0.233	1.36668e-115	1	CHD1
3.4697e-111	0.513833	0.376	0.275	6.94078e-107	1	UAP1
4.94847e-104	0.587822	0.414	0.326	9.89893e-100	1	GADD45A
4.42405e-55	0.503673	0.261	0.196	8.84987e-51	1	PTP4A1
0	1.45099	0.563	0.285	0	2	STAR
0	1.18799	0.493	0.322	0	2	DNAJB9
0	1.0314	0.537	0.359	0	2	XBP1
0	0.981473	0.698	0.445	0	2	ARID5B
0	0.757541	0.739	0.647	0	2	RPL36AL
0	0.601076	0.995	0.98	0	2	RPL7
0	0.549904	0.986	0.965	0	2	RPS8
0	0.540785	0.996	0.985	0	2	RPL34
0	0.538004	0.993	0.981	0	2	RPL21
0	0.527603	0.967	0.943	0	2	RPL23A
0	0.500878	0.885	0.878	0	2	RPL14
9.54356e-305	0.569981	0.763	0.695	1.90909e-300	2	ST13
3.11331e-285	1.0511	0.348	0.179	6.22787e-281	2	STK17A
3.48083e-281	1.03769	0.43	0.253	6.96305e-277	2	IQCG
6.99446e-281	0.796784	0.642	0.573	1.39917e-276	2	PTGES3
1.72763e-273	1.03822	0.517	0.386	3.45596e-269	2	SELK
2.99072e-239	1.12809	0.634	0.593	5.98263e-235	2	HSPA5
8.1233e-215	0.514629	0.71	0.66	1.62499e-210	2	RPL17
9.72747e-201	0.767641	0.479	0.332	1.94588e-196	2	MEG3
1.71388e-162	0.885566	0.34	0.219	3.42845e-158	2	GNL3
1.69849e-134	0.923619	0.253	0.144	3.39765e-130	2	FGF7
2.96741e-132	0.686387	0.522	0.484	5.936e-128	2	RBMX
5.15445e-124	0.875892	0.28	0.176	1.0311e-119	2	PEG10
5.05142e-117	0.670331	0.515	0.475	1.01049e-112	2	CNN3
4.46826e-115	0.865806	0.329	0.238	8.93831e-111	2	EIF2S2
1.95468e-103	0.613888	0.489	0.459	3.91013e-99	2	RSL1D1
2.10732e-95	0.803574	0.37	0.3	4.21548e-91	2	SDC2
1.36111e-93	0.688638	0.371	0.296	2.72275e-89	2	SPTSSA
1.51539e-91	0.529361	0.543	0.554	3.03139e-87	2	RSL24D1
6.16995e-91	0.557565	0.444	0.363	1.23424e-86	2	ERRFI1
0	1.16491	0.584	0.143	0	3	TCF21
0	1.0223	0.553	0.143	0	3	TNFRSF12A
0	0.995889	0.923	0.424	0	3	ARID5B
0	0.921504	0.681	0.229	0	3	C1S
0	0.900947	0.657	0.227	0	3	C1R
0	0.876091	0.473	0.122	0	3	FGF7
0	0.862022	0.348	0.106	0	3	CFD
0	0.836884	0.72	0.348	0	3	LUM
0	0.810684	0.788	0.39	0	3	RTN4
0	0.8103	0.965	0.518	0	3	DCN
0	0.804775	0.622	0.246	0	3	C7
0	0.791763	0.62	0.235	0	3	IQCG
0	0.789704	0.544	0.161	0	3	STK17A
0	0.771413	0.571	0.222	0	3	COL1A1
0	0.768179	0.99	0.883	0	3	VIM
0	0.766344	0.595	0.209	0	3	COL6A2
0	0.754678	0.601	0.222	0	3	COL1A2
0	0.741764	0.472	0.154	0	3	UBE2D1
0	0.733284	0.513	0.134	0	3	GPRC5A
0	0.723157	0.316	0.048	0	3	GLIS3
0	0.720526	0.674	0.363	0	3	SLC3A2
0	0.718322	0.377	0.109	0	3	GLRX
0	0.701043	0.539	0.185	0	3	RHOBTB3
0	0.700316	0.782	0.33	0	3	ERRFI1
0	0.697965	0.519	0.175	0	3	FILIP1L
0	0.674458	0.563	0.205	0	3	SERPINF1
0	0.658481	0.257	0.069	0	3	KRT19
0	0.655695	0.401	0.113	0	3	SPSB1
0	0.652178	0.345	0.083	0	3	DSE
0	0.636668	0.506	0.169	0	3	CFH
1.35699e-297	0.558958	0.8	0.539	2.71452e-293	4	DCN
1.54419e-214	0.881778	0.531	0.387	3.089e-210	4	TCEAL4
7.17657e-183	0.646407	0.654	0.559	1.4356e-178	4	LGALS1
8.42833e-139	0.597925	0.595	0.507	1.686e-134	4	SEPP1
1.24687e-138	0.66341	0.504	0.364	2.49423e-134	4	APOE
5.6967e-126	0.678614	0.515	0.371	1.13957e-121	4	LUM
6.46392e-125	0.556707	0.601	0.53	1.29304e-120	4	CALD1
9.00234e-88	0.637126	0.674	0.623	1.80083e-83	4	HSPA1B
2.99913e-85	0.618175	0.486	0.384	5.99945e-81	4	IGFBP5
3.26778e-84	0.516198	0.535	0.474	6.53686e-80	4	MDK
2.97271e-73	0.685386	0.29	0.198	5.94662e-69	4	OGN
2.48216e-71	0.642347	0.389	0.315	4.96532e-67	4	RARRES2
1.71272e-58	0.510896	0.44	0.384	3.42612e-54	4	NGFRAP1
3.61812e-58	0.550405	0.344	0.265	7.23769e-54	4	C1S
9.43571e-49	0.672008	0.251	0.181	1.88752e-44	4	OSR2
1.95665e-27	0.503561	0.404	0.403	3.91409e-23	4	COX6C
1.24139e-25	0.575138	0.255	0.215	2.48327e-21	4	CYB5A
0	2.40026	0.961	0.244	0	5	CLU
0	2.36061	0.746	0.047	0	5	ACKR1
0	2.1016	0.543	0.059	0	5	CXCL2
0	1.8672	0.969	0.223	0	5	CD74
0	1.71388	0.47	0.028	0	5	EDN1
0	1.67001	0.91	0.316	0	5	SOCS3
0	1.60914	0.867	0.123	0	5	HLA-DRB1
0	1.55871	0.546	0.033	0	5	CCL14
0	1.4953	0.726	0.155	0	5	SLC2A3
0	1.49314	0.601	0.096	0	5	LPAR6
0	1.48821	0.799	0.227	0	5	HSPA2
0	1.48545	0.604	0.048	0	5	EMCN
0	1.47716	0.97	0.385	0	5	SPARCL1
0	1.45687	0.653	0.099	0	5	TNFSF10
0	1.4246	0.854	0.126	0	5	HLA-DRA
0	1.42393	0.674	0.17	0	5	ID1
0	1.4102	0.602	0.053	0	5	HLA-DRB5
0	1.39761	0.677	0.131	0	5	IFI44L
0	1.39211	0.558	0.059	0	5	AQP1
0	1.36607	0.931	0.268	0	5	TM4SF1
0	1.3526	0.505	0.162	0	5	CCL2
0	1.33384	0.44	0.042	0	5	THBD
0	1.32818	0.517	0.053	0	5	SDPR
0	1.31121	0.955	0.515	0	5	HLA-E
0	1.29426	0.52	0.046	0	5	CLEC14A
0	1.28423	0.49	0.043	0	5	EGFL7
0	1.28369	0.664	0.079	0	5	HLA-DPA1
0	1.25173	0.395	0.033	0	5	CRHBP
0	1.22707	0.961	0.392	0	5	IFI27
0	1.21957	0.259	0.029	0	5	CXCL3
0	2.75171	0.955	0.205	0	6	TAGLN
0	2.68566	0.863	0.122	0	6	ACTA2
0	2.58078	0.668	0.031	0	6	RGS5
0	2.40031	0.939	0.28	0	6	MYL9
0	2.21379	0.941	0.264	0	6	ADIRF
0	2.07951	0.544	0.014	0	6	PLN
0	2.05595	0.847	0.125	0	6	TIMP3
0	1.99099	0.612	0.072	0	6	RGS16
0	1.89825	0.668	0.057	0	6	SOD3
0	1.79581	0.685	0.057	0	6	TINAGL1
0	1.775	0.421	0.01	0	6	NDUFA4L2
0	1.7115	0.846	0.286	0	6	TPM2
0	1.70969	0.624	0.056	0	6	CD9
0	1.68074	0.355	0.005	0	6	RERGL
0	1.66723	0.769	0.299	0	6	ATF3
0	1.66262	0.565	0.05	0	6	MYH11
0	1.53238	0.668	0.133	0	6	MFGE8
0	1.45972	0.581	0.096	0	6	BCAM
0	1.45942	0.421	0.031	0	6	PHLDA2
0	1.43261	0.442	0.039	0	6	CRIP1
0	1.43034	0.509	0.056	0	6	FRZB
0	1.39186	0.89	0.491	0	6	DSTN
0	1.38906	0.616	0.131	0	6	LBH
0	1.3841	0.973	0.617	0	6	IGFBP7
0	1.37927	0.96	0.585	0	6	GADD45B
0	1.37727	0.569	0.1	0	6	ISYNA1
0	1.24451	0.319	0.012	0	6	PLAC9
0	1.23865	0.366	0.021	0	6	PTP4A3
0	1.21747	0.387	0.057	0	6	RRAD
0	1.20551	0.345	0.023	0	6	PTN
0	2.39539	0.977	0.28	0	7	TM4SF1
0	2.01179	0.79	0.347	0	7	CTGF
0	1.92371	0.591	0.034	0	7	TM4SF18
0	1.91432	0.579	0.07	0	7	ANGPT2
0	1.79559	0.544	0.056	0	7	CLDN5
0	1.71384	0.651	0.147	0	7	NNMT
0	1.59458	0.361	0.033	0	7	SELE
0	1.56332	0.474	0.148	0	7	HMOX1
0	1.55386	0.553	0.071	0	7	C4orf32
0	1.54067	0.595	0.093	0	7	CALCRL
0	1.52335	0.563	0.153	0	7	ARL4A
0	1.51221	0.548	0.083	0	7	GIMAP7
0	1.46817	0.385	0.011	0	7	SOX17
0	1.3866	0.816	0.322	0	7	CLEC2B
0	1.37755	0.845	0.368	0	7	SOD2
0	1.36761	0.785	0.335	0	7	ANXA1
0	1.35525	0.717	0.299	0	7	CD59
0	1.33647	0.503	0.142	0	7	PLIN2
0	1.29753	0.676	0.194	0	7	GNG11
0	1.2968	0.429	0.046	0	7	MYCT1
0	1.28351	0.841	0.435	0	7	SDCBP
0	1.28124	0.463	0.057	0	7	PCAT19
0	1.27573	0.651	0.195	0	7	TCF4
0	1.23927	0.569	0.137	0	7	ETS2
0	1.19997	0.398	0.064	0	7	CLIC2
0	1.19307	0.482	0.074	0	7	AQP1
0	1.19228	0.486	0.12	0	7	TNFSF10
0	1.19118	0.712	0.238	0	7	EMP1
0	1.19092	0.794	0.374	0	7	IFI16
0	1.1627	0.897	0.408	0	7	IFI27
0	2.43047	0.732	0.042	0	8	AMH
0	2.28075	0.939	0.196	0	8	SERPINE2
0	2.17581	0.99	0.358	0	8	RBP1
0	2.12892	0.867	0.066	0	8	GSTA1
0	1.91583	0.664	0.044	0	8	TNNI3
0	1.89001	0.679	0.031	0	8	VCAN
0	1.75087	0.646	0.056	0	8	IGFBP2
0	1.72429	0.899	0.274	0	8	MAGED2
0	1.59686	0.752	0.203	0	8	ATPIF1
0	1.58651	0.644	0.04	0	8	PRKAR2B
0	1.58616	0.657	0.079	0	8	SPINT2
0	1.57363	0.575	0.037	0	8	HSD17B1
0	1.57115	0.682	0.085	0	8	TSPAN6
0	1.5297	0.533	0.064	0	8	HTRA1
0	1.51017	0.604	0.035	0	8	BEX1
0	1.50725	0.488	0.061	0	8	SPRR2F
0	1.50348	0.571	0.03	0	8	GRIK1
0	1.45108	0.537	0.029	0	8	NDP
0	1.44999	0.559	0.046	0	8	TM7SF2
0	1.43055	0.503	0.018	0	8	FST
0	1.4052	0.999	0.848	0	8	TMSB10
0	1.3717	0.85	0.33	0	8	LY6E
0	1.3392	0.387	0.02	0	8	INHBB
0	1.31082	0.635	0.096	0	8	GATM
0	1.30602	0.945	0.457	0	8	MDK
0	1.30597	0.62	0.147	0	8	GPX3
0	1.28208	0.589	0.091	0	8	GSTA4
0	1.27878	0.457	0.043	0	8	NUP214
0	1.27862	0.486	0.066	0	8	APOA1
0	1.26135	0.507	0.034	0	8	DSP
0	3.36809	0.754	0.012	0	9	CCL5
0	2.98357	0.299	0.012	0	9	GNLY
0	2.90738	0.91	0.136	0	9	SRGN
0	2.87045	0.715	0.035	0	9	CXCR4
0	2.65083	0.471	0.006	0	9	NKG7
0	2.43584	0.715	0.078	0	9	IL32
0	2.3627	0.735	0.059	0	9	ARHGDIB
0	2.3571	0.311	0.008	0	9	GZMB
0	2.35137	0.59	0.054	0	9	TUBA4A
0	2.25965	0.539	0.045	0	9	DUSP2
0	2.25121	0.604	0.011	0	9	PTPRC
0	2.22164	0.38	0.002	0	9	KLRB1
0	2.19946	0.531	0.006	0	9	CST7
0	2.12947	0.467	0.003	0	9	TRBC1
0	2.10659	0.482	0.005	0	9	CD7
0	2.06866	0.467	0.003	0	9	CD3D
0	2.02696	0.695	0.186	0	9	CREM
0	1.99928	0.943	0.486	0	9	HLA-B
0	1.99224	0.918	0.498	0	9	HLA-A
0	1.98971	0.448	0.008	0	9	TRBC2
0	1.93357	0.499	0.04	0	9	CLEC2D
0	1.92308	0.42	0.002	0	9	TRAC
0	1.90595	0.918	0.464	0	9	HLA-C
0	1.89574	0.416	0.002	0	9	CD2
0	1.88978	0.472	0.046	0	9	CRIP1
0	1.88736	0.437	0.012	0	9	CD52
0	1.86502	0.379	0.003	0	9	GZMA
0	1.84916	0.364	0.003	0	9	KLRD1
0	1.84609	0.646	0.097	0	9	CYBA
0	1.84042	0.411	0.032	0	9	BIRC3
0	1.94853	0.828	0.232	0	10	COL1A1
0	1.82854	0.876	0.234	0	10	COL1A2
0	1.6701	0.6	0.104	0	10	COL3A1
0	1.23	0.768	0.262	0	10	SPARC
0	1.16337	0.898	0.355	0	10	APOE
0	1.16061	0.837	0.249	0	10	C1S
0	1.13727	0.818	0.365	0	10	LUM
0	1.10907	0.753	0.263	0	10	C7
0	1.0775	0.748	0.226	0	10	COL6A2
0	1.06806	0.772	0.247	0	10	C1R
0	1.05546	0.72	0.209	0	10	COL6A1
0	1.03725	0.731	0.219	0	10	SERPINF1
0	1.02103	0.605	0.126	0	10	MMP2
0	1.01242	0.374	0.061	0	10	SPON2
0	0.989115	0.548	0.135	0	10	CXCL12
0	0.981875	0.419	0.117	0	10	CFD
0	0.910114	0.445	0.118	0	10	CLDN11
0	0.902001	0.367	0.094	0	10	BGN
0	0.901228	0.666	0.202	0	10	LGALS3BP
0	0.895141	0.671	0.224	0	10	NBL1
0	0.894126	0.683	0.187	0	10	OGN
0	0.881042	0.432	0.079	0	10	IGF1
0	0.875117	0.526	0.117	0	10	PMP22
0	0.866964	0.432	0.086	0	10	COLEC11
0	0.848474	0.965	0.543	0	10	DCN
0	0.836813	0.458	0.101	0	10	COL6A3
0	0.817319	0.482	0.112	0	10	QSOX1
0	0.803656	0.587	0.168	0	10	TCF21
0	0.79732	0.849	0.381	0	10	TCEAL4
0	0.785457	0.42	0.085	0	10	OLFML3
0	1.88261	0.665	0.076	0	11	KRT18
0	1.77659	0.843	0.078	0	11	GSTA1
0	1.73001	0.731	0.052	0	11	AMH
0	1.72109	0.675	0.035	0	11	DSP
0	1.67676	0.633	0.032	0	11	KRT8
0	1.48952	0.658	0.103	0	11	GATM
0	1.4828	0.464	0.013	0	11	LRAT
0	1.43074	0.751	0.146	0	11	GJA1
0	1.38851	0.701	0.052	0	11	TNNI3
0	1.38233	0.476	0.009	0	11	LIPH
0	1.34324	0.677	0.112	0	11	PPP1R12B
0	1.33097	0.863	0.21	0	11	SERPINE2
0	1.32301	0.851	0.285	0	11	MAGED2
0	1.3111	0.897	0.389	0	11	CITED2
0	1.30173	0.538	0.042	0	11	SOWAHC
0	1.2978	0.549	0.07	0	11	SNAPC1
0	1.29137	0.677	0.143	0	11	ACSM3
0	1.2566	0.95	0.368	0	11	RBP1
0	1.25121	0.747	0.194	0	11	HIF1A
0	1.19738	0.609	0.1	0	11	UBXN8
0	1.18751	0.761	0.257	0	11	CHORDC1
0	1.16041	0.671	0.228	0	11	CKS2
0	1.1581	0.75	0.161	0	11	PLA2G16
0	1.13405	0.587	0.05	0	11	PRKAR2B
0	1.12518	0.498	0.051	0	11	MGARP
0	1.12506	0.619	0.088	0	11	SPINT2
0	1.11477	0.298	0.009	0	11	EGR4
0	1.11147	0.43	0.011	0	11	IGF2BP2
0	1.10592	0.535	0.046	0	11	HSD17B1
0	1.03843	0.478	0.053	0	11	P3H2
0	1.83836	0.942	0.412	0	12	SPARCL1
0	1.80817	0.507	0.068	0	12	CLDN5
0	1.78268	0.544	0.062	0	12	EGFL7
0	1.77585	0.43	0.059	0	12	VWF
0	1.62966	0.735	0.203	0	12	GNG11
0	1.60062	0.528	0.082	0	12	AQP1
0	1.50428	0.521	0.122	0	12	A2M
0	1.46756	0.297	0.051	0	12	ENPP2
0	1.37014	0.304	0.02	0	12	RBP7
0	1.35722	0.4	0.071	0	12	CLEC14A
0	1.35645	0.465	0.084	0	12	LDB2
0	1.30843	0.332	0.033	0	12	CD34
0	1.28515	0.574	0.209	0	12	TXNIP
0	1.26747	0.494	0.121	0	12	LPAR6
0	1.26062	0.389	0.072	0	12	DUSP6
0	1.19979	0.384	0.072	0	12	ESAM
0	1.18848	0.354	0.067	0	12	RAMP2
0	1.17402	0.9	0.632	0	12	IGFBP7
0	1.17211	0.411	0.088	0	12	AP1S2
0	1.15463	0.359	0.074	0	12	EFNA1
0	1.15155	0.418	0.078	0	12	EMCN
0	1.1362	0.38	0.059	0	12	ADGRL4
0	1.13617	0.471	0.117	0	12	BCAM
0	1.13506	0.875	0.496	0	12	HLA-B
0	1.10531	0.289	0.032	0	12	PALMD
0	1.09248	0.843	0.421	0	12	IFI27
0	1.06196	0.775	0.262	0	12	CD74
0	1.0615	0.858	0.473	0	12	HLA-C
0	1.03185	0.997	0.937	0	12	B2M
0	1.02843	0.289	0.036	0	12	CYYR1
0	1.55052	0.933	0.479	0	13	HES1
0	1.49052	0.714	0.132	0	13	DONSON
0	1.41481	0.562	0.067	0	13	H3F3C
0	1.39334	0.895	0.355	0	13	AC090498.1
0	1.35012	0.95	0.5	0	13	CYR61
0	1.20551	0.282	0.038	0	13	MTRNR2L1
0	1.20375	0.995	0.693	0	13	FOS
0	1.15647	0.652	0.205	0	13	ARL4D
0	1.08713	0.607	0.155	0	13	HNRNPA1L2
0	1.07234	0.952	0.554	0	13	IER2
0	1.05521	0.919	0.497	0	13	ID2
0	1.04349	0.979	0.599	0	13	GADD45B
0	0.91846	0.999	0.775	0	13	DNAJB1
0	0.899684	0.945	0.531	0	13	EGR1
0	0.892134	0.998	0.761	0	13	JUN
0	0.8425	0.275	0.038	0	13	BEST1
0	0.724253	1	0.948	0	13	H3F3B
2.19532e-307	0.922891	0.829	0.42	4.39152e-303	13	NBEAL1
2.64313e-303	0.825622	0.704	0.266	5.28732e-299	13	MT-ND4L
1.85464e-296	1.15273	0.723	0.3	3.71003e-292	13	GADD45G
6.05681e-296	0.723381	0.839	0.417	1.2116e-291	13	SBDS
2.07022e-270	0.77837	0.989	0.722	4.14126e-266	13	JUNB
1.51266e-261	0.855199	0.949	0.685	3.02593e-257	13	DYNLL1
1.54842e-257	0.864078	0.695	0.298	3.09745e-253	13	KLF10
7.35386e-249	0.781127	0.79	0.379	1.47107e-244	13	NR4A1
4.56001e-243	0.820203	0.964	0.547	9.12184e-239	13	DCN
1.98287e-239	0.920438	0.795	0.37	3.96654e-235	13	LUM
9.29867e-223	0.664218	0.978	0.755	1.86011e-218	13	DNAJA1
3.92798e-222	0.71323	0.811	0.391	7.85753e-218	13	HSPA6
8.17199e-221	0.686233	0.768	0.361	1.63472e-216	13	DDIT4
0	2.32359	0.809	0.086	0	14	GSTA1
0	2.21556	0.97	0.373	0	14	RBP1
0	2.14003	0.694	0.058	0	14	TNNI3
0	1.88494	0.857	0.29	0	14	MAGED2
0	1.8349	0.709	0.216	0	14	ATPIF1
0	1.7173	0.632	0.108	0	14	GATM
0	1.69653	0.295	0.016	0	14	UBE2C
0	1.69421	0.529	0.05	0	14	BEX1
0	1.59416	0.785	0.217	0	14	SERPINE2
0	1.53033	0.89	0.533	0	14	STMN1
0	1.49515	0.852	0.378	0	14	NGFRAP1
0	1.45707	0.534	0.062	0	14	AMH
0	1.44096	0.4	0.05	0	14	FDXR
0	1.38081	0.776	0.343	0	14	LY6E
0	1.36773	0.492	0.121	0	14	TRAPPC4
0	1.36618	0.921	0.853	0	14	TMSB10
0	1.36297	0.701	0.303	0	14	PRDX2
0	1.33774	0.59	0.17	0	14	PLA2G16
0	1.32239	0.38	0.047	0	14	GRIK1
0	1.31861	0.44	0.097	0	14	SPINT2
0	1.31255	0.413	0.053	0	14	HSD17B1
0	1.29141	0.494	0.134	0	14	ANXA6
0	1.25097	0.417	0.083	0	14	TCEA3
0	1.10406	0.278	0.034	0	14	REEP6
0	0.990918	0.263	0.036	0	14	HMGB3
0	0.976354	0.273	0.031	0	14	CKAP2
0	0.971999	0.277	0.039	0	14	H2AFY2
0	0.947966	0.914	0.925	0	14	RPS25
0	0.934655	0.997	0.958	0	14	TMSB4X
4.33636e-302	1.21334	0.765	0.396	8.67446e-298	14	GSTP1
0	1.63476	0.519	0.073	0	15	APOD
0	1.60423	0.545	0.045	0	15	MEST
0	1.58586	0.794	0.107	0	15	COL3A1
0	1.5272	0.943	0.362	0	15	APOE
0	1.27236	0.509	0.044	0	15	APOC1
0	1.20327	0.616	0.087	0	15	COLEC11
0	1.16085	0.457	0.015	0	15	WFDC1
0	1.12787	0.64	0.16	0	15	LINC00152
0	1.09668	0.819	0.245	0	15	COL1A2
0	1.07192	0.503	0.086	0	15	MIR4435-2HG
0	1.01716	0.809	0.269	0	15	SPARC
0	0.942053	0.501	0.056	0	15	ENC1
0	0.928991	0.562	0.114	0	15	MATN2
0	0.889845	0.734	0.217	0	15	COL6A1
0	0.884766	0.48	0.096	0	15	BGN
0	0.83416	0.401	0.02	0	15	COL15A1
0	0.827536	0.5	0.067	0	15	NSG1
0	0.816578	0.425	0.047	0	15	PCOLCE
0	0.806465	0.393	0.042	0	15	IRF8
0	0.80166	0.398	0.058	0	15	MGARP
0	0.776462	0.402	0.051	0	15	NCALD
0	0.765538	0.409	0.053	0	15	LANCL2
0	0.737006	0.393	0.055	0	15	F3
0	0.703882	0.498	0.096	0	15	CLEC11A
0	0.652298	0.489	0.1	0	15	LAMA4
0	0.644784	0.293	0.031	0	15	LAMP5
0	0.642455	0.324	0.052	0	15	NME2
0	0.614829	0.412	0.078	0	15	FRZB
0	0.591052	0.316	0.042	0	15	SUSD3
0	0.584567	0.283	0.028	0	15	VGLL3
0	2.24571	0.997	0.301	0	16	TM4SF1
0	2.02558	0.779	0.083	0	16	ACKR1
0	1.90281	0.66	0.086	0	16	IFIT1
0	1.8907	0.975	0.38	0	16	SOD2
0	1.7382	0.955	0.281	0	16	CLU
0	1.73812	0.819	0.159	0	16	NNMT
0	1.59556	0.629	0.103	0	16	GBP1
0	1.57943	0.987	0.422	0	16	IFI27
0	1.57456	0.714	0.135	0	16	MX1
0	1.56075	0.548	0.084	0	16	IFIT3
0	1.54588	0.895	0.249	0	16	EMP1
0	1.54136	0.751	0.158	0	16	IFI44L
0	1.52407	0.62	0.096	0	16	GIMAP7
0	1.47943	0.737	0.147	0	16	ETS2
0	1.45553	0.877	0.162	0	16	HLA-DRB1
0	1.4538	0.375	0.043	0	16	SELE
0	1.43993	0.968	0.262	0	16	CD74
0	1.41099	0.648	0.121	0	16	PDLIM1
0	1.372	0.528	0.066	0	16	CNKSR3
0	1.32626	0.548	0.08	0	16	PNP
0	1.32313	0.53	0.06	0	16	PCDH17
0	1.32197	0.376	0.031	0	16	RSAD2
0	1.32052	0.509	0.072	0	16	CLIC2
0	1.31139	0.912	0.516	0	16	TSC22D1
0	1.30942	0.6	0.082	0	16	HLA-DRB5
0	1.29613	0.575	0.085	0	16	ANGPT2
0	1.28738	0.876	0.348	0	16	SOCS3
0	1.28635	0.899	0.346	0	16	ANXA1
0	1.2804	0.54	0.068	0	16	PCAT19
0	1.25615	0.484	0.052	0	16	ZNF385D
0	2.39074	0.651	0.016	0	17	GJA4
0	2.21444	0.801	0.138	0	17	CRYAB
0	2.02068	0.424	0.028	0	17	MT1A
0	1.77687	0.754	0.178	0	17	GEM
0	1.71495	0.502	0.064	0	17	RGS5
0	1.60961	0.869	0.241	0	17	TAGLN
0	1.5727	0.468	0.08	0	17	HES4
0	1.55194	0.6	0.162	0	17	LINC00152
0	1.52858	0.889	0.296	0	17	ADIRF
0	1.52565	0.527	0.083	0	17	CRISPLD2
0	1.48253	0.999	0.786	0	17	HSPB1
0	1.35333	0.715	0.16	0	17	TIMP3
0	1.34702	0.559	0.088	0	17	TINAGL1
0	1.31627	0.449	0.092	0	17	ADAMTS4
0	1.26054	0.375	0.036	0	17	PTP4A3
0	1.24741	0.391	0.049	0	17	PHLDA2
0	1.20114	0.599	0.159	0	17	MFGE8
0	1.1692	0.398	0.063	0	17	PDGFRB
0	1.15092	0.515	0.088	0	17	SOD3
0	1.07008	0.437	0.076	0	17	MYH11
0	1.01632	0.455	0.086	0	17	CD9
1.19978e-303	1.15714	0.783	0.313	2.40004e-299	17	MYL9
2.23394e-275	1.01673	0.972	0.689	4.46877e-271	17	HSPD1
1.41066e-262	0.849845	0.272	0.041	2.82188e-258	17	KIAA0040
9.66492e-252	0.922119	0.982	0.891	1.93337e-247	17	HSP90AA1
1.12455e-247	1.05425	0.533	0.155	2.24954e-243	17	UBA2
1.58529e-247	1.22739	0.552	0.161	3.1712e-243	17	GPX3
2.73197e-247	0.971737	0.328	0.061	5.46503e-243	17	HSPB8
5.34095e-245	1.12304	0.734	0.314	1.0684e-240	17	TPM2
1.58875e-243	0.97241	0.477	0.123	3.17814e-239	17	ISYNA1
0	3.68403	0.969	0.164	0	18	HLA-DRA
0	3.36793	0.51	0.036	0	18	CXCL8
0	3.33841	0.723	0.012	0	18	LYZ
0	3.18873	0.888	0.109	0	18	HLA-DPB1
0	3.10733	0.87	0.107	0	18	HLA-DPA1
0	3.00087	0.916	0.163	0	18	HLA-DRB1
0	2.97272	0.568	0.009	0	18	C15orf48
0	2.8859	0.744	0.022	0	18	GPR183
0	2.8686	0.977	0.263	0	18	CD74
0	2.72874	0.788	0.062	0	18	HLA-DQB1
0	2.67416	0.82	0.01	0	18	TYROBP
0	2.63563	0.704	0.022	0	18	HLA-DQA1
0	2.46089	0.487	0.007	0	18	CCR7
0	2.44739	0.856	0.341	0	18	CST3
0	2.4188	0.716	0.01	0	18	FCER1G
0	2.27047	0.621	0.004	0	18	AIF1
0	2.26222	0.922	0.156	0	18	SRGN
0	2.17221	0.663	0.062	0	18	S100A4
0	2.12465	0.864	0.107	0	18	CYBA
0	2.06849	0.622	0.003	0	18	LST1
0	2.04506	0.641	0.082	0	18	HLA-DRB5
0	2.00259	0.77	0.035	0	18	LAPTM5
0	1.97338	0.863	0.19	0	18	EMP3
0	1.93233	0.81	0.182	0	18	SH3BGRL3
0	1.92443	0.683	0.023	0	18	CTSS
0	1.9169	0.572	0.099	0	18	FABP5
0	1.88334	0.706	0.066	0	18	HLA-DMA
0	1.76553	0.48	0.005	0	18	BCL2A1
0	1.76011	0.725	0.163	0	18	S100A11
0	1.73769	0.65	0.029	0	18	TYMP
0	4.31686	0.905	0.012	0	19	CCL21
0	3.69442	0.825	0.007	0	19	FABP4
0	3.33708	0.755	0.006	0	19	TFF3
0	3.30872	0.96	0.145	0	19	TFPI
0	2.54463	0.794	0.075	0	19	CLDN5
0	2.41484	0.748	0.103	0	19	FABP5
0	2.39928	0.687	0.03	0	19	MMRN1
0	1.96962	0.61	0.045	0	19	LAPTM5
0	1.96889	0.644	0.083	0	19	SDPR
0	1.71545	0.328	0.006	0	19	FLT4
0	1.5792	0.347	0.004	0	19	PTX3
0	1.47261	0.399	0.011	0	19	LOX
0	1.23781	0.291	0.013	0	19	CCND1
0	1.17523	0.255	0.002	0	19	SCN3B
0	1.13712	0.288	0.01	0	19	RASGRP3
0	1.10272	0.261	0.013	0	19	C6orf141
3.60043e-296	1.76596	0.595	0.071	7.2023e-292	19	EGFL7
2.83867e-295	1.46089	0.402	0.033	5.67848e-291	19	TIE1
8.82925e-289	1.7305	0.512	0.055	1.7662e-284	19	PROX1
2.44236e-284	1.90455	0.65	0.091	4.8857e-280	19	ANGPT2
1.3016e-280	1.64397	0.506	0.055	2.60371e-276	19	ECSCR.1
6.68589e-265	1.82233	0.623	0.089	1.33745e-260	19	CD9
9.48876e-256	1.89568	0.816	0.166	1.89813e-251	19	TIMP3
8.12026e-238	1.61235	0.534	0.072	1.62438e-233	19	RAMP2
2.592e-231	2.00338	0.549	0.079	5.18504e-227	19	APOD
2.44764e-229	1.1752	0.291	0.022	4.89626e-225	19	CDH5
7.41991e-222	1.98674	0.828	0.214	1.48428e-217	19	GNG11
6.81545e-218	1.8263	0.589	0.098	1.36336e-213	19	EFEMP1
2.91636e-215	0.969231	0.252	0.017	5.8339e-211	19	CNTNAP3B
6.07283e-211	1.35617	0.374	0.039	1.21481e-206	19	HYAL2
7.7306e-97	1.10414	0.588	0.035	1.54643e-92	20	NDUFA4L2
1.79872e-83	1.33653	0.784	0.071	3.59816e-79	20	RGS5
2.24994e-81	1.27595	0.902	0.096	4.50078e-77	20	TINAGL1
6.27654e-80	0.872828	0.588	0.042	1.25556e-75	20	PTP4A3
7.57249e-77	0.745944	0.451	0.026	1.5148e-72	20	AOC3
4.00115e-75	1.40453	0.863	0.095	8.0039e-71	20	SOD3
1.9922e-74	0.626268	0.451	0.027	3.9852e-70	20	RERGL
8.27204e-62	1.02407	0.745	0.081	1.65474e-57	20	MYH11
1.23762e-59	0.614515	0.373	0.023	2.47574e-55	20	NRGN
1.00228e-58	0.687572	0.51	0.042	2.00497e-54	20	MSRB3
4.87002e-58	0.774039	0.588	0.055	9.74199e-54	20	PHLDA2
1.11777e-56	0.9663	0.725	0.084	2.23598e-52	20	FRZB
4.42501e-55	0.515198	0.392	0.027	8.85179e-51	20	SEPT4
9.71335e-53	0.533317	0.392	0.028	1.94306e-48	20	NOTCH3
2.69802e-52	0.617606	0.51	0.046	5.39712e-48	20	NTRK2
2.9795e-52	0.917885	0.51	0.047	5.96018e-48	20	PLN
1.43242e-51	1.48835	0.941	0.169	2.86542e-47	20	TIMP3
1.62098e-50	1.33314	0.824	0.126	3.2426e-46	20	BCAM
6.07768e-49	0.584676	0.412	0.033	1.21578e-44	20	GUCY1A3
1.88362e-46	0.636631	0.51	0.051	3.768e-42	20	PECAM1
1.74007e-45	0.862787	0.706	0.093	3.48083e-41	20	AQP1
2.00115e-45	0.532577	0.294	0.019	4.0031e-41	20	ZSWIM4
9.18411e-45	0.873101	0.843	0.132	1.83719e-40	20	A2M
1.4719e-44	0.609536	0.588	0.067	2.94439e-40	20	ADGRL4
1.8646e-44	1.43437	0.882	0.168	3.72994e-40	20	ACTA2
2.42752e-44	0.744004	0.49	0.05	4.856e-40	20	PGF
5.1091e-43	0.774405	0.392	0.034	1.02203e-38	20	MAP3K7CL
3.67434e-42	0.691853	0.627	0.079	7.35015e-38	20	CLEC14A
7.36508e-42	1.57366	0.98	0.251	1.47331e-37	20	TAGLN
5.03871e-40	0.900949	0.51	0.058	1.00794e-35	20	EDN1
