# Supplementary material for: Single-cell reconstruction of follicular remodeling in the human adult ovary
Source: Nat Commun. 2019 Jul 18;10:3164. doi: 10.1038/s41467-019-11036-9 (PMC6639403; doi:10.1038/s41467-019-11036-9)
Supplement: Supplementary file 7 — Supplementary Data 5 [file 41467_2019_11036_MOESM7_ESM.xls]

## Sheet: topMarkerGenes
p_val	avg_logFC	pct.1	pct.2	p_val_adj	clusterID	gene
1.23182e-58	0.526674	1	0.979	2.46414e-54	0	RPL36
2.21694e-58	0.504001	0.992	0.985	4.43477e-54	0	RPL31
7.53257e-55	0.550247	0.997	0.994	1.50682e-50	0	RPS27
6.08924e-54	0.803917	0.944	0.72	1.21809e-49	0	NBEAL1
2.02488e-49	0.7596	0.966	0.663	4.05057e-45	0	FOS
8.77094e-47	1.14389	0.839	0.495	1.75454e-42	0	HES1
6.01951e-43	0.51074	1	0.996	1.20414e-38	0	TMSB4X
4.81253e-39	0.525496	0.968	0.866	9.62699e-35	0	RPL17
2.34141e-36	0.793796	0.839	0.512	4.68375e-32	0	AC090498.1
3.6342e-36	0.876658	0.495	0.149	7.26986e-32	0	RASD1
5.07339e-33	0.624962	0.804	0.497	1.01488e-28	0	MIF
9.00109e-33	0.617732	0.849	0.574	1.80058e-28	0	OST4
1.92318e-31	0.527553	0.881	0.684	3.84713e-27	0	ATP5E
1.76568e-30	0.689156	0.577	0.238	3.53207e-26	0	MT-ND4L
3.66395e-30	0.569126	0.926	0.791	7.32937e-26	0	HMGN2
4.70387e-30	0.596423	0.762	0.49	9.40961e-26	0	ATP5I
7.78256e-30	0.548391	0.828	0.643	1.55682e-25	0	SNRPD2
1.94017e-29	0.549422	0.966	0.887	3.88112e-25	0	RPL36A
6.93716e-29	0.528584	0.894	0.78	1.38771e-24	0	RPS21
7.69282e-29	0.561157	0.807	0.517	1.53887e-24	0	UQCRQ
3.32018e-28	0.51074	0.873	0.687	6.64168e-24	0	COX6C
2.19196e-27	0.566765	0.757	0.484	4.38479e-23	0	ATP5J2
3.06119e-27	0.515242	0.878	0.64	6.1236e-23	0	IER2
3.75151e-27	0.561926	0.709	0.406	7.50451e-23	0	MINOS1
1.70883e-26	0.630619	0.685	0.395	3.41835e-22	0	POLR2L
6.43266e-26	0.668151	0.704	0.442	1.28679e-21	0	WFDC1
2.54874e-25	0.52649	0.77	0.485	5.0985e-21	0	NDUFB2
1.14016e-24	0.836355	0.325	0.088	2.28077e-20	0	MTRNR2L12
2.03807e-24	0.525669	0.701	0.433	4.07695e-20	0	ATPIF1
4.41509e-24	0.532311	0.693	0.394	8.83194e-20	0	NDUFA1
4.31762e-80	1.06292	1	0.855	8.63696e-76	1	HSPE1
2.13095e-64	1.04093	0.973	0.689	4.26275e-60	1	CACYBP
3.46136e-62	1.27113	0.804	0.318	6.92411e-58	1	MIR4435-2HG
5.18565e-62	0.88428	0.984	0.867	1.03734e-57	1	DNAJA1
1.14812e-59	1.07437	0.98	0.705	2.29669e-55	1	HSPH1
1.24178e-56	0.973513	0.957	0.609	2.48405e-52	1	CLEC2B
2.38258e-53	0.906948	0.961	0.844	4.76611e-49	1	HSPD1
2.85998e-53	1.18454	0.871	0.46	5.72111e-49	1	LINC00152
7.83022e-50	0.556417	0.996	0.98	1.56636e-45	1	HSP90AB1
3.80475e-47	0.969748	0.851	0.493	7.61102e-43	1	CHORDC1
1.55068e-45	0.743632	0.961	0.755	3.10198e-41	1	DNAJB6
4.31946e-40	0.705488	0.965	0.847	8.64064e-36	1	H2AFZ
2.67861e-39	0.501264	1	0.988	5.35828e-35	1	RPL39
6.91827e-38	0.578514	1	0.963	1.38393e-33	1	HSP90AA1
2.22853e-37	0.749188	0.988	0.841	4.45795e-33	1	HSPB1
1.56816e-36	0.78916	0.941	0.824	3.13694e-32	1	HSPA5
3.4286e-36	1.0384	0.831	0.489	6.85857e-32	1	APOD
3.86616e-36	0.742174	0.898	0.666	7.73386e-32	1	POMP
6.42095e-33	0.619146	0.89	0.677	1.28445e-28	1	TCP1
1.29651e-32	0.772761	0.843	0.511	2.59353e-28	1	BAG3
6.04003e-32	0.859043	0.831	0.54	1.20825e-27	1	MRPL18
1.78077e-28	0.657828	0.847	0.55	3.56225e-24	1	AHSA1
4.95306e-26	0.67737	0.404	0.114	9.90811e-22	1	TNFAIP6
7.10307e-26	0.509136	0.996	0.973	1.4209e-21	1	UBB
2.31821e-25	0.682956	0.741	0.481	4.63734e-21	1	SELK
3.75705e-25	0.716621	0.737	0.42	7.51561e-21	1	XBP1
4.68307e-25	0.500855	0.957	0.898	9.36802e-21	1	HSPA8
7.34653e-25	0.674312	0.718	0.405	1.4696e-20	1	STIP1
3.79646e-24	0.818017	0.718	0.438	7.59445e-20	1	APOC1
3.05736e-23	0.569516	0.8	0.479	6.11595e-19	1	ZFAND2A
8.4974e-61	1.36795	0.977	0.68	1.69982e-56	2	JUNB
2.17593e-53	1.16748	0.989	0.843	4.35274e-49	2	JUN
5.35864e-44	0.948591	0.989	0.875	1.07194e-39	2	COL1A2
2.00547e-40	1.13212	0.948	0.77	4.01174e-36	2	COL1A1
1.01265e-39	1.005	0.747	0.29	2.0257e-35	2	TXNIP
1.92808e-37	1.04191	0.828	0.418	3.85693e-33	2	FOSB
2.30961e-36	1.09579	0.799	0.427	4.62014e-32	2	ZFP36
5.33426e-36	0.903981	0.971	0.729	1.06707e-31	2	FOS
2.39559e-34	0.744261	0.989	0.923	4.79214e-30	2	VIM
8.00441e-33	0.515026	0.983	0.985	1.6012e-28	2	TPT1
6.45501e-32	0.952005	0.77	0.407	1.29126e-27	2	TCF21
1.70532e-31	0.599258	0.983	0.933	3.41132e-27	2	RPSA
4.04167e-31	0.814312	0.885	0.585	8.08496e-27	2	EGR1
1.39665e-30	0.653048	0.966	0.87	2.79386e-26	2	SPARC
1.37344e-28	0.816802	0.948	0.805	2.74743e-24	2	CYR61
6.74965e-28	0.678454	0.483	0.145	1.3502e-23	2	XAF1
4.84729e-25	0.740063	0.845	0.716	9.69652e-21	2	CCNI
8.66755e-25	1.09199	0.799	0.518	1.73386e-20	2	ID3
2.78722e-24	0.747188	0.684	0.341	5.57555e-20	2	NDRG2
1.0851e-22	0.65127	0.897	0.702	2.17063e-18	2	COL6A2
1.36153e-22	0.709413	0.851	0.609	2.72361e-18	2	DUSP1
2.45039e-22	0.888029	0.592	0.281	4.90176e-18	2	ALDH1A1
3.2048e-22	0.743241	0.701	0.402	6.41089e-18	2	SPG21
6.12876e-22	0.730742	0.776	0.464	1.226e-17	2	SERPINF1
9.04148e-22	0.79241	0.713	0.4	1.80866e-17	2	PMP22
1.01181e-21	0.749858	0.902	0.688	2.02403e-17	2	IER2
9.52898e-21	0.793413	0.454	0.169	1.90618e-16	2	MFAP4
4.16805e-19	0.899361	0.425	0.152	8.33776e-15	2	SOCS3
4.88508e-19	0.592428	0.925	0.807	9.77211e-15	2	COL6A1
6.01757e-19	0.661358	0.632	0.323	1.20376e-14	2	OGN
9.22322e-55	2.1203	0.692	0.197	1.84501e-50	3	GSTA1
5.99507e-47	1.39948	0.527	0.1	1.19925e-42	3	APOA1
5.10296e-42	1.52574	0.876	0.596	1.0208e-37	3	STAR
6.28691e-40	1.55055	0.645	0.207	1.25763e-35	3	FDX1
1.97397e-38	1.09331	0.923	0.68	3.94873e-34	3	RBP1
1.38929e-37	0.999201	0.876	0.502	2.77913e-33	3	CTNNAL1
7.62635e-34	1.04218	0.781	0.355	1.52558e-29	3	S100A6
4.03419e-33	0.858477	0.781	0.358	8.06999e-29	3	FILIP1L
1.90529e-31	1.20669	0.775	0.445	3.81133e-27	3	S100A13
3.22561e-31	1.08233	0.716	0.341	6.4525e-27	3	EPHX1
8.89349e-31	0.774518	0.917	0.679	1.77905e-26	3	FHL2
2.4367e-30	0.986291	0.592	0.203	4.87438e-26	3	C4BPB
3.55172e-28	0.934798	0.568	0.199	7.10486e-24	3	S100A16
6.40227e-27	0.785501	0.627	0.262	1.28071e-22	3	GJA1
6.62017e-26	0.937339	0.456	0.138	1.3243e-21	3	CYP11A1
1.80376e-25	0.604223	0.266	0.039	3.60823e-21	3	TM7SF2
1.99536e-25	0.873238	0.775	0.453	3.99151e-21	3	ERRFI1
2.45817e-25	0.675785	0.485	0.152	4.91731e-21	3	TMEM41A
2.68522e-25	0.880351	0.604	0.261	5.37151e-21	3	MLF1
1.32643e-24	0.924571	0.751	0.431	2.65339e-20	3	IQCG
3.88248e-24	0.740757	0.651	0.286	7.76651e-20	3	ACSM3
7.55685e-23	0.786837	0.911	0.702	1.51167e-18	3	CITED2
1.42871e-22	0.680684	0.426	0.128	2.85798e-18	3	MGP
2.24809e-22	0.807181	0.822	0.481	4.49707e-18	3	ARID5B
2.68072e-21	0.618178	0.941	0.804	5.36251e-17	3	SAT1
6.49174e-21	0.50979	0.26	0.048	1.29861e-16	3	MIR202HG
4.12532e-20	0.697046	0.538	0.222	8.25229e-16	3	GCLM
1.88448e-19	0.584986	0.278	0.061	3.76971e-15	3	GPRC5A
2.55365e-19	0.864001	0.722	0.447	5.10831e-15	3	NDFIP1
2.86002e-19	0.614856	0.266	0.058	5.72118e-15	3	INHA
7.14986e-36	0.921845	1	0.968	1.43026e-31	4	HSP90AA1
8.87708e-32	0.877836	0.967	0.929	1.77577e-27	4	VIM
7.10816e-28	0.849373	0.694	0.262	1.42192e-23	4	TNFRSF12A
1.76096e-27	0.898975	0.826	0.503	3.52263e-23	4	EPS8
9.85593e-25	0.929218	0.893	0.605	1.97158e-20	4	LMNA
1.37073e-24	0.59534	0.95	0.959	2.74201e-20	4	EEF2
1.69883e-24	0.875541	0.62	0.219	3.39835e-20	4	DSE
1.83868e-22	0.734664	0.479	0.137	3.6781e-18	4	BASP1
2.87274e-22	0.806941	0.851	0.494	5.74663e-18	4	ARID5B
5.15077e-22	0.747704	0.446	0.123	1.03036e-17	4	CLIP1
1.20276e-21	0.524458	0.364	0.078	2.406e-17	4	EVA1B
1.9044e-21	0.76076	0.603	0.23	3.80956e-17	4	STK17A
3.00871e-21	0.582576	0.983	0.858	6.01862e-17	4	HSPD1
4.47165e-21	0.65434	0.43	0.117	8.94509e-17	4	TRIM56
5.14916e-21	0.943929	0.736	0.386	1.03004e-16	4	VMP1
1.39685e-18	0.836111	0.603	0.272	2.79426e-14	4	ANKRD28
1.58861e-18	0.589543	0.256	0.045	3.17785e-14	4	NFATC2
3.38384e-18	0.725493	0.463	0.151	6.76904e-14	4	FGFR1
3.71173e-18	0.767427	0.818	0.614	7.42495e-14	4	RTN4
1.58785e-17	0.690085	0.926	0.715	3.17634e-13	4	NEAT1
2.73716e-17	1.04871	0.76	0.511	5.47542e-13	4	TM4SF1
5.49884e-17	0.689866	0.397	0.119	1.09999e-12	4	PSME4
1.37787e-16	0.665185	0.785	0.48	2.7563e-12	4	HLA-E
1.41898e-16	0.645593	0.893	0.765	2.83853e-12	4	SFPQ
1.71984e-16	0.643914	0.529	0.207	3.44036e-12	4	MAP4K5
1.92811e-16	0.620686	0.843	0.627	3.85699e-12	4	ATF4
1.21197e-15	0.58568	0.909	0.711	2.42442e-11	4	COL6A2
1.48615e-15	0.651161	0.537	0.22	2.97289e-11	4	PTGER2
1.55679e-15	0.670208	0.909	0.815	3.1142e-11	4	SAT1
9.74287e-15	0.507545	0.322	0.088	1.94896e-10	4	TFPI2
